# Supplementary material for: Counterion influence on the N–I–N halogen bond
Source: Chem Sci. 2015 Apr 20;6(7):3746–56. doi: 10.1039/c5sc01053e (PMC5707496; doi:10.1039/c5sc01053e)
Supplement: Supplementary file 2 [file SC-006-C5SC01053E-s002.cif]

# Electronic Supplementary Material (ESI) for Chemical Science.
# This journal is © The Royal Society of Chemistry 2015

####################################################################### 
# 
# This file contains crystal structure data downloaded from the 
# Cambridge Structural Database (CSD) hosted by the Cambridge 
# Crystallographic Data Centre (CCDC).
# 
# Full information about CCDC data access policies and citation 
# guidelines are available at http://www.ccdc.cam.ac.uk/access/V1 
# 
# Audit and citation data items may have been added by the CCDC. 
# Please retain this information to preserve the provenance of 
# this file and to allow appropriate attribution of the data. 
# 
#######################################################################

data_2-I
_database_code_depnum_ccdc_archive 'CCDC 1045981'
_audit_update_record             
;
2015-03-23 deposited with the CCDC.
2015-04-20 downloaded from the CCDC.
;

_audit_creation_date             2015-01-21T22:00:48-00:00
_audit_creation_method           'WinGX routine CIF_UPDATE'

#----------------------------------------------------------------------------#
#                   CHEMICAL INFORMATION                                     #
#----------------------------------------------------------------------------#

_chemical_name_systematic        '[bis(pyridine)iodine]perchlorate'
_chemical_formula_moiety         'C10 H10 I N2, Cl O4'
_chemical_formula_sum            'C10 H10 Cl I N2 O4'
_chemical_formula_weight         384.55

#----------------------------------------------------------------------------#
#                   UNIT CELL INFORMATION                                    #
#----------------------------------------------------------------------------#

_symmetry_cell_setting           monoclinic
_symmetry_space_group_name_H-M   'P 21/n'
_symmetry_space_group_name_Hall  '-P 2yn'
_symmetry_Int_Tables_number      14

loop_
_symmetry_equiv_pos_as_xyz
'x, y, z'
'-x+1/2, y+1/2, -z+1/2'
'-x, -y, -z'
'x-1/2, -y-1/2, z-1/2'

_cell_length_a                   12.2849(4)
_cell_length_b                   16.0628(3)
_cell_length_c                   14.7939(4)
_cell_angle_alpha                90
_cell_angle_beta                 113.273(3)
_cell_angle_gamma                90
_cell_volume                     2681.74(14)
_cell_formula_units_Z            8
_cell_measurement_temperature    170.0(1)
_cell_measurement_reflns_used    4378
_cell_measurement_theta_min      2.214
_cell_measurement_theta_max      28.973

#----------------------------------------------------------------------------#
#                   CRYSTAL INFORMATION                                      #
#----------------------------------------------------------------------------#

_exptl_crystal_description       plate
_exptl_crystal_colour            yellow
_exptl_crystal_size_max          0.66
_exptl_crystal_size_mid          0.35
_exptl_crystal_size_min          0.18
_exptl_crystal_density_diffrn    1.905
_exptl_crystal_F_000             1488

#----------------------------------------------------------------------------#
#                   ABSORPTION CORRECTION                                    #
#----------------------------------------------------------------------------#

_exptl_absorpt_coefficient_mu    2.595
_exptl_absorpt_correction_type   multi-scan
_exptl_absorpt_process_details   
;
        CrysAlisPro, Agilent Technologies,
        Version 1.171.36.28 (release 01-02-2013 CrysAlis171 .NET)
        (compiled Feb  1 2013,16:14:44)
        Empirical absorption correction using spherical harmonics,
 implemented in SCALE3 ABSPACK scaling algorithm.
;
_exptl_absorpt_correction_T_min  0.73364
_exptl_absorpt_correction_T_max  1.00000

#----------------------------------------------------------------------------#
#                   DATA COLLECTION                                          #
#----------------------------------------------------------------------------#

_diffrn_ambient_temperature      170.0(1)
_diffrn_radiation_wavelength     0.71073
_diffrn_radiation_type           MoK\a
_diffrn_radiation_source         'SuperNova (Mo) X-ray Source'
_diffrn_radiation_monochromator  mirror
_diffrn_detector_area_resol_mean 16.0107
_diffrn_measurement_device_type  'SuperNova, Single source at offset, Eos'
_diffrn_measurement_method       '\w scans'
_diffrn_reflns_av_R_equivalents  0.0161
_diffrn_reflns_number            8696
_diffrn_reflns_limit_h_min       -14
_diffrn_reflns_limit_h_max       14
_diffrn_reflns_limit_k_min       -19
_diffrn_reflns_limit_k_max       12
_diffrn_reflns_limit_l_min       -17
_diffrn_reflns_limit_l_max       8
_diffrn_reflns_theta_min         1.963
_diffrn_reflns_theta_max         25.499
_diffrn_reflns_theta_full        25.242
_diffrn_measured_fraction_theta_full 0.994
_diffrn_measured_fraction_theta_max 0.993
_diffrn_reflns_Laue_measured_fraction_full 0.994
_diffrn_reflns_Laue_measured_fraction_max 0.993
_diffrn_reflns_point_group_measured_fraction_full 0.994
_diffrn_reflns_point_group_measured_fraction_max 0.993
_reflns_number_total             4960
_reflns_number_gt                3865
_reflns_threshold_expression     'I > 2\s(I)'

#----------------------------------------------------------------------------#
#                   COMPUTER PROGRAMS USED                                   #
#----------------------------------------------------------------------------#

_computing_data_collection       'CrysAlisPro, Agilent Technologies, 2013'
_computing_cell_refinement       'CrysAlisPro, Agilent Technologies, 2013'
_computing_data_reduction        'CrysAlisPro, Agilent Technologies, 2013'
_computing_structure_solution    'SHELXS-97 (Sheldrick, 2008)'
_computing_structure_refinement  'SHELXL-2013 (Sheldrick, 2013)'
_computing_molecular_graphics    'Mercury (Macrae et al. 2006)'
_computing_publication_material  'WinGX publication routines (Farrugia, 2112)'

#----------------------------------------------------------------------------#
#                   STRUCTURE SOLUTION
#----------------------------------------------------------------------------#

_atom_sites_solution_primary     direct
_atom_sites_solution_secondary   difmap
_atom_sites_solution_hydrogens   geom

#----------------------------------------------------------------------------#
#                   REFINEMENT INFORMATION                                   #
#----------------------------------------------------------------------------#

_refine_special_details          
;
 ?
;
_refine_ls_structure_factor_coef Fsqd
_refine_ls_matrix_type           full
_refine_ls_weighting_scheme      calc
_refine_ls_weighting_details     
'w=1/[\s^2^(Fo^2^)+(0.0410P)^2^+1.5970P] where P=(Fo^2^+2Fc^2^)/3'
_refine_ls_hydrogen_treatment    constr
_refine_ls_extinction_method     none
_refine_ls_number_reflns         4960
_refine_ls_number_parameters     328
_refine_ls_number_restraints     0
_refine_ls_R_factor_all          0.0384
_refine_ls_R_factor_gt           0.0278
_refine_ls_wR_factor_ref         0.0872
_refine_ls_wR_factor_gt          0.0790
_refine_ls_goodness_of_fit_ref   1.020
_refine_ls_restrained_S_all      1.020
_refine_ls_shift/su_max          0.001
_refine_ls_shift/su_mean         0
_refine_diff_density_max         0.551
_refine_diff_density_min         -0.715
_refine_diff_density_rms         0.082

#----------------------------------------------------------------------------#
#                   ATOMIC TYPES, COORDINATES AND THERMAL PARAMETERS         #
#----------------------------------------------------------------------------#

loop_
_atom_type_symbol
_atom_type_description
_atom_type_scat_dispersion_real
_atom_type_scat_dispersion_imag
_atom_type_scat_source
C C 0.0033 0.0016 'International Tables Vol C Tables 4.2.6.8 and 6.1.1.4'
H H 0 0 'International Tables Vol C Tables 4.2.6.8 and 6.1.1.4'
I I -0.4742 1.8119 'International Tables Vol C Tables 4.2.6.8 and 6.1.1.4'
N N 0.0061 0.0033 'International Tables Vol C Tables 4.2.6.8 and 6.1.1.4'
O O 0.0106 0.006 'International Tables Vol C Tables 4.2.6.8 and 6.1.1.4'
Cl Cl 0.1484 0.1585 'International Tables Vol C Tables 4.2.6.8 and 6.1.1.4'

loop_
_atom_site_label
_atom_site_type_symbol
_atom_site_fract_x
_atom_site_fract_y
_atom_site_fract_z
_atom_site_U_iso_or_equiv
_atom_site_adp_type
_atom_site_occupancy
_atom_site_calc_flag
_atom_site_disorder_assembly
_atom_site_disorder_group
I1A I -0.00285(2) 0.25548(2) 0.50666(2) 0.03333(9) Uani 1 d . .
N1A N 0.0702(2) 0.36244(15) 0.44900(17) 0.0344(6) Uani 1 d . .
N2A N -0.0774(2) 0.15211(15) 0.56837(17) 0.0349(6) Uani 1 d . .
C1A C 0.0724(3) 0.3600(2) 0.3595(2) 0.0426(8) Uani 1 d . .
H1A H 0.0453 0.3117 0.3198 0.051 Uiso 1 calc . .
C2A C 0.1138(3) 0.4272(3) 0.3246(3) 0.0552(10) Uani 1 d . .
H2A H 0.1157 0.425 0.2611 0.066 Uiso 1 calc . .
C3A C 0.1522(3) 0.4972(2) 0.3813(3) 0.0574(12) Uani 1 d . .
H3A H 0.1794 0.544 0.357 0.069 Uiso 1 calc . .
C4A C 0.1508(3) 0.4987(2) 0.4747(3) 0.0534(10) Uani 1 d . .
H4A H 0.1782 0.5461 0.516 0.064 Uiso 1 calc . .
C5A C 0.1091(3) 0.4304(2) 0.5055(2) 0.0414(7) Uani 1 d . .
H5A H 0.1075 0.4308 0.5692 0.05 Uiso 1 calc . .
C6A C -0.0926(3) 0.16491(19) 0.6519(2) 0.0389(7) Uani 1 d . .
H6A H -0.0726 0.2175 0.6835 0.047 Uiso 1 calc . .
C7A C -0.1366(3) 0.1033(2) 0.6931(2) 0.0467(8) Uani 1 d . .
H7A H -0.1469 0.1133 0.7525 0.056 Uiso 1 calc . .
C8A C -0.1652(3) 0.0277(2) 0.6472(3) 0.0460(8) Uani 1 d . .
H8A H -0.1953 -0.0156 0.6746 0.055 Uiso 1 calc . .
C9A C -0.1500(3) 0.0151(2) 0.5610(3) 0.0486(10) Uani 1 d . .
H9A H -0.1698 -0.0369 0.5278 0.058 Uiso 1 calc . .
C10A C -0.1055(3) 0.07880(19) 0.5234(2) 0.0416(8) Uani 1 d . .
H10A H -0.0947 0.0702 0.4639 0.05 Uiso 1 calc . .
I1B I 0.5 0.5 0.5 0.03437(10) Uani 1 d . .
N1B N 0.4278(2) 0.40425(14) 0.57375(17) 0.0328(6) Uani 1 d . .
C1B C 0.4267(3) 0.42016(19) 0.6623(2) 0.0398(7) Uani 1 d . .
H1B H 0.454 0.4726 0.6923 0.048 Uiso 1 calc . .
C2B C 0.3872(3) 0.3624(2) 0.7105(2) 0.0427(8) Uani 1 d . .
H2B H 0.3873 0.3747 0.7734 0.051 Uiso 1 calc . .
C3B C 0.3474(3) 0.28656(19) 0.6671(2) 0.0408(8) Uani 1 d . .
H3B H 0.321 0.2454 0.6999 0.049 Uiso 1 calc . .
C4B C 0.3466(3) 0.2713(2) 0.5757(3) 0.0404(8) Uani 1 d . .
H4B H 0.3177 0.2197 0.5437 0.048 Uiso 1 calc . .
C5B C 0.3876(3) 0.33088(18) 0.5307(2) 0.0360(7) Uani 1 d . .
H5B H 0.3876 0.3198 0.4676 0.043 Uiso 1 calc . .
I1C I 0.5 0 0.5 0.03134(10) Uani 1 d . .
N1C N 0.5681(2) 0.11401(15) 0.44988(17) 0.0335(6) Uani 1 d . .
C1C C 0.5844(3) 0.1133(2) 0.3658(2) 0.0415(8) Uani 1 d . .
H1C H 0.5668 0.0644 0.3265 0.05 Uiso 1 calc . .
C2C C 0.6266(3) 0.1827(2) 0.3356(3) 0.0524(9) Uani 1 d . .
H2C H 0.6389 0.1815 0.2761 0.063 Uiso 1 calc . .
C3C C 0.6509(3) 0.2539(2) 0.3920(3) 0.0565(12) Uani 1 d . .
H3C H 0.6785 0.3026 0.3712 0.068 Uiso 1 calc . .
C4C C 0.6346(3) 0.2535(2) 0.4794(3) 0.0519(10) Uani 1 d . .
H4C H 0.6522 0.3014 0.5202 0.062 Uiso 1 calc . .
C5C C 0.5927(3) 0.18259(19) 0.5058(2) 0.0420(8) Uani 1 d . .
H5C H 0.5806 0.1821 0.5654 0.05 Uiso 1 calc . .
Cl1A Cl 0.23676(7) 0.19606(5) 0.28107(5) 0.03861(19) Uani 1 d . .
O1A O 0.2014(2) 0.17411(14) 0.35977(17) 0.0618(7) Uani 1 d . .
O2A O 0.2430(3) 0.1240(2) 0.2295(3) 0.1126(14) Uani 1 d . .
O3A O 0.3479(3) 0.23674(19) 0.3198(2) 0.0715(9) Uani 1 d . .
O4A O 0.1523(3) 0.25098(19) 0.2165(2) 0.0811(11) Uani 1 d . .
Cl1B Cl 0.26306(7) 0.05775(5) 0.72515(5) 0.03847(19) Uani 1 d . .
O1B O 0.3102(2) 0.08372(14) 0.65472(16) 0.0569(7) Uani 1 d . .
O2B O 0.1427(2) 0.0341(2) 0.6768(2) 0.0699(8) Uani 1 d . .
O3B O 0.2776(3) 0.1226(2) 0.7928(2) 0.0978(11) Uani 1 d . .
O4B O 0.3283(3) -0.01304(18) 0.7766(2) 0.0734(9) Uani 1 d . .

loop_
_atom_site_aniso_label
_atom_site_aniso_U_11
_atom_site_aniso_U_22
_atom_site_aniso_U_33
_atom_site_aniso_U_23
_atom_site_aniso_U_13
_atom_site_aniso_U_12
I1A 0.03024(15) 0.03588(15) 0.03408(14) 0.00538(8) 0.01294(11) 0.00068(8)
N1A 0.0298(13) 0.0384(14) 0.0352(13) 0.0053(11) 0.0131(11) 0.0019(11)
N2A 0.0307(14) 0.0344(14) 0.0366(14) 0.0066(11) 0.0102(11) 0.0010(11)
C1A 0.0347(18) 0.061(2) 0.0327(17) 0.0065(15) 0.0136(14) 0.0011(16)
C2A 0.041(2) 0.084(3) 0.044(2) 0.026(2) 0.0204(17) 0.006(2)
C3A 0.036(2) 0.061(3) 0.075(3) 0.028(2) 0.022(2) 0.0003(17)
C4A 0.041(2) 0.046(2) 0.067(3) 0.0031(17) 0.015(2) -0.0053(16)
C5A 0.0355(18) 0.0467(19) 0.0408(18) 0.0031(15) 0.0138(15) 0.0009(15)
C6A 0.0399(18) 0.0364(17) 0.0402(17) 0.0045(14) 0.0156(15) 0.0021(14)
C7A 0.047(2) 0.051(2) 0.0441(19) 0.0109(16) 0.0199(16) 0.0024(17)
C8A 0.0376(19) 0.0424(18) 0.054(2) 0.0172(17) 0.0136(16) -0.0005(16)
C9A 0.041(2) 0.0370(18) 0.054(2) -0.0007(16) 0.0039(18) -0.0061(16)
C10A 0.0410(19) 0.0407(18) 0.0373(17) 0.0002(14) 0.0093(15) -0.0010(15)
I1B 0.03070(18) 0.03360(18) 0.03740(18) 0.00314(11) 0.01195(14) -0.00166(11)
N1B 0.0292(13) 0.0333(13) 0.0338(13) 0.0028(11) 0.0100(11) -0.0010(11)
C1B 0.0451(19) 0.0354(17) 0.0347(16) -0.0045(13) 0.0113(14) -0.0032(15)
C2B 0.048(2) 0.048(2) 0.0335(17) 0.0034(14) 0.0173(15) 0.0052(16)
C3B 0.0392(19) 0.0363(18) 0.0472(19) 0.0116(15) 0.0176(16) 0.0030(15)
C4B 0.0343(18) 0.0331(16) 0.049(2) -0.0056(16) 0.0117(16) -0.0042(15)
C5B 0.0335(17) 0.0350(16) 0.0383(17) -0.0047(14) 0.0130(14) -0.0005(14)
I1C 0.03024(18) 0.03407(18) 0.03185(17) 0.00492(11) 0.01457(13) 0.00171(11)
N1C 0.0296(13) 0.0353(14) 0.0353(13) 0.0075(11) 0.0126(11) 0.0031(11)
C1C 0.0375(18) 0.053(2) 0.0382(17) 0.0060(15) 0.0191(15) 0.0039(15)
C2C 0.044(2) 0.069(3) 0.051(2) 0.0222(19) 0.0265(17) 0.0063(19)
C3C 0.034(2) 0.058(3) 0.074(3) 0.030(2) 0.017(2) -0.0015(16)
C4C 0.043(2) 0.042(2) 0.062(3) 0.0043(16) 0.0118(19) -0.0054(15)
C5C 0.0364(18) 0.0464(19) 0.0406(18) 0.0016(15) 0.0126(15) -0.0005(15)
Cl1A 0.0480(5) 0.0365(4) 0.0350(4) -0.0019(3) 0.0202(4) -0.0028(4)
O1A 0.101(2) 0.0536(15) 0.0497(14) 0.0041(12) 0.0497(15) -0.0043(14)
O2A 0.211(4) 0.065(2) 0.123(3) -0.0378(18) 0.131(3) -0.027(2)
O3A 0.0460(16) 0.099(2) 0.0674(19) -0.0022(16) 0.0200(15) -0.0177(15)
O4A 0.0609(19) 0.128(3) 0.0570(18) 0.0413(16) 0.0258(16) 0.0327(17)
Cl1B 0.0415(4) 0.0382(4) 0.0365(4) -0.0046(3) 0.0162(3) -0.0037(3)
O1B 0.0864(19) 0.0469(14) 0.0537(14) 0.0025(11) 0.0449(14) -0.0082(13)
O2B 0.0377(15) 0.087(2) 0.0724(19) 0.0047(17) 0.0085(13) -0.0083(15)
O3B 0.137(3) 0.091(2) 0.104(2) -0.0604(19) 0.089(2) -0.044(2)
O4B 0.069(2) 0.095(2) 0.069(2) 0.0426(16) 0.0406(17) 0.0326(16)

#----------------------------------------------------------------------------#
#                   MOLECULAR GEOMETRY                                       #
#----------------------------------------------------------------------------#

_geom_special_details            
;
 All esds (except the esd in the dihedral angle between two l.s. planes)
 are estimated using the full covariance matrix.  The cell esds are taken
 into account individually in the estimation of esds in distances, angles
 and torsion angles; correlations between esds in cell parameters are only
 used when they are defined by crystal symmetry.  An approximate (isotropic)
 treatment of cell esds is used for estimating esds involving l.s. planes.
;
loop_
_geom_bond_atom_site_label_1
_geom_bond_atom_site_label_2
_geom_bond_distance
_geom_bond_site_symmetry_2
_geom_bond_publ_flag
I1A N2A 2.256(2) . ?
I1A N1A 2.256(2) . ?
N1A C1A 1.335(4) . ?
N1A C5A 1.343(4) . ?
N2A C10A 1.330(4) . ?
N2A C6A 1.336(4) . ?
C1A C2A 1.377(5) . ?
C1A H1A 0.95 . ?
C2A C3A 1.370(5) . ?
C2A H2A 0.95 . ?
C3A C4A 1.390(6) . ?
C3A H3A 0.95 . ?
C4A C5A 1.364(4) . ?
C4A H4A 0.95 . ?
C5A H5A 0.95 . ?
C6A C7A 1.381(4) . ?
C6A H6A 0.95 . ?
C7A C8A 1.367(5) . ?
C7A H7A 0.95 . ?
C8A C9A 1.376(5) . ?
C8A H8A 0.95 . ?
C9A C10A 1.377(5) . ?
C9A H9A 0.95 . ?
C10A H10A 0.95 . ?
I1B N1B 2.260(2) . ?
I1B N1B 2.260(2) 3_666 ?
N1B C5B 1.338(4) . ?
N1B C1B 1.339(4) . ?
C1B C2B 1.371(4) . ?
C1B H1B 0.95 . ?
C2B C3B 1.374(4) . ?
C2B H2B 0.95 . ?
C3B C4B 1.370(4) . ?
C3B H3B 0.95 . ?
C4B C5B 1.371(4) . ?
C4B H4B 0.95 . ?
C5B H5B 0.95 . ?
I1C N1C 2.257(2) . ?
I1C N1C 2.257(2) 3_656 ?
N1C C1C 1.336(4) . ?
N1C C5C 1.338(4) . ?
C1C C2C 1.376(4) . ?
C1C H1C 0.95 . ?
C2C C3C 1.377(5) . ?
C2C H2C 0.95 . ?
C3C C4C 1.384(6) . ?
C3C H3C 0.95 . ?
C4C C5C 1.369(4) . ?
C4C H4C 0.95 . ?
C5C H5C 0.95 . ?
Cl1A O2A 1.405(3) . ?
Cl1A O4A 1.409(3) . ?
Cl1A O3A 1.415(3) . ?
Cl1A O1A 1.438(2) . ?
Cl1B O3B 1.406(3) . ?
Cl1B O2B 1.416(3) . ?
Cl1B O4B 1.426(3) . ?
Cl1B O1B 1.439(2) . ?

loop_
_geom_angle_atom_site_label_1
_geom_angle_atom_site_label_2
_geom_angle_atom_site_label_3
_geom_angle
_geom_angle_site_symmetry_1
_geom_angle_site_symmetry_3
_geom_angle_publ_flag
N2A I1A N1A 177.72(9) . . ?
C1A N1A C5A 120.0(3) . . ?
C1A N1A I1A 121.3(2) . . ?
C5A N1A I1A 118.7(2) . . ?
C10A N2A C6A 119.7(3) . . ?
C10A N2A I1A 121.1(2) . . ?
C6A N2A I1A 119.2(2) . . ?
N1A C1A C2A 120.2(3) . . ?
N1A C1A H1A 119.9 . . ?
C2A C1A H1A 119.9 . . ?
C3A C2A C1A 120.2(3) . . ?
C3A C2A H2A 119.9 . . ?
C1A C2A H2A 119.9 . . ?
C2A C3A C4A 119.1(3) . . ?
C2A C3A H3A 120.4 . . ?
C4A C3A H3A 120.4 . . ?
C5A C4A C3A 118.1(3) . . ?
C5A C4A H4A 120.9 . . ?
C3A C4A H4A 120.9 . . ?
N1A C5A C4A 122.3(3) . . ?
N1A C5A H5A 118.9 . . ?
C4A C5A H5A 118.9 . . ?
N2A C6A C7A 121.4(3) . . ?
N2A C6A H6A 119.3 . . ?
C7A C6A H6A 119.3 . . ?
C8A C7A C6A 119.1(3) . . ?
C8A C7A H7A 120.5 . . ?
C6A C7A H7A 120.5 . . ?
C7A C8A C9A 119.2(3) . . ?
C7A C8A H8A 120.4 . . ?
C9A C8A H8A 120.4 . . ?
C10A C9A C8A 119.1(3) . . ?
C10A C9A H9A 120.4 . . ?
C8A C9A H9A 120.4 . . ?
N2A C10A C9A 121.5(3) . . ?
N2A C10A H10A 119.3 . . ?
C9A C10A H10A 119.3 . . ?
N1B I1B N1B 180 . 3_666 ?
C5B N1B C1B 119.3(3) . . ?
C5B N1B I1B 120.72(19) . . ?
C1B N1B I1B 120.0(2) . . ?
N1B C1B C2B 121.5(3) . . ?
N1B C1B H1B 119.3 . . ?
C2B C1B H1B 119.3 . . ?
C1B C2B C3B 119.4(3) . . ?
C1B C2B H2B 120.3 . . ?
C3B C2B H2B 120.3 . . ?
C2B C3B C4B 118.9(3) . . ?
C2B C3B H3B 120.6 . . ?
C4B C3B H3B 120.6 . . ?
C5B C4B C3B 119.6(3) . . ?
C5B C4B H4B 120.2 . . ?
C3B C4B H4B 120.2 . . ?
N1B C5B C4B 121.4(3) . . ?
N1B C5B H5B 119.3 . . ?
C4B C5B H5B 119.3 . . ?
N1C I1C N1C 180 . 3_656 ?
C1C N1C C5C 120.1(3) . . ?
C1C N1C I1C 120.7(2) . . ?
C5C N1C I1C 119.2(2) . . ?
N1C C1C C2C 120.7(3) . . ?
N1C C1C H1C 119.7 . . ?
C2C C1C H1C 119.7 . . ?
C3C C2C C1C 119.7(3) . . ?
C3C C2C H2C 120.2 . . ?
C1C C2C H2C 120.2 . . ?
C2C C3C C4C 119.0(3) . . ?
C2C C3C H3C 120.5 . . ?
C4C C3C H3C 120.5 . . ?
C5C C4C C3C 118.7(3) . . ?
C5C C4C H4C 120.6 . . ?
C3C C4C H4C 120.6 . . ?
N1C C5C C4C 121.8(3) . . ?
N1C C5C H5C 119.1 . . ?
C4C C5C H5C 119.1 . . ?
O2A Cl1A O4A 109.4(2) . . ?
O2A Cl1A O3A 110.4(2) . . ?
O4A Cl1A O3A 108.7(2) . . ?
O2A Cl1A O1A 109.65(17) . . ?
O4A Cl1A O1A 108.96(17) . . ?
O3A Cl1A O1A 109.72(17) . . ?
O3B Cl1B O2B 111.82(19) . . ?
O3B Cl1B O4B 108.9(2) . . ?
O2B Cl1B O4B 108.07(17) . . ?
O3B Cl1B O1B 109.05(16) . . ?
O2B Cl1B O1B 110.52(16) . . ?
O4B Cl1B O1B 108.38(16) . . ?

loop_
_geom_torsion_atom_site_label_1
_geom_torsion_atom_site_label_2
_geom_torsion_atom_site_label_3
_geom_torsion_atom_site_label_4
_geom_torsion
_geom_torsion_site_symmetry_1
_geom_torsion_site_symmetry_2
_geom_torsion_site_symmetry_3
_geom_torsion_site_symmetry_4
_geom_torsion_publ_flag
C5A N1A C1A C2A -0.4(4) . . . . ?
I1A N1A C1A C2A 177.8(2) . . . . ?
N1A C1A C2A C3A -0.4(5) . . . . ?
C1A C2A C3A C4A 1.2(6) . . . . ?
C2A C3A C4A C5A -1.0(6) . . . . ?
C1A N1A C5A C4A 0.5(5) . . . . ?
I1A N1A C5A C4A -177.8(3) . . . . ?
C3A C4A C5A N1A 0.2(5) . . . . ?
C10A N2A C6A C7A 0.3(5) . . . . ?
I1A N2A C6A C7A -179.3(2) . . . . ?
N2A C6A C7A C8A 0.0(5) . . . . ?
C6A C7A C8A C9A -0.3(5) . . . . ?
C7A C8A C9A C10A 0.4(5) . . . . ?
C6A N2A C10A C9A -0.2(5) . . . . ?
I1A N2A C10A C9A 179.4(2) . . . . ?
C8A C9A C10A N2A -0.2(5) . . . . ?
C5B N1B C1B C2B 1.1(4) . . . . ?
I1B N1B C1B C2B -177.8(2) . . . . ?
N1B C1B C2B C3B -0.2(5) . . . . ?
C1B C2B C3B C4B -1.1(5) . . . . ?
C2B C3B C4B C5B 1.4(5) . . . . ?
C1B N1B C5B C4B -0.7(4) . . . . ?
I1B N1B C5B C4B 178.2(2) . . . . ?
C3B C4B C5B N1B -0.6(5) . . . . ?
C5C N1C C1C C2C 0.1(4) . . . . ?
I1C N1C C1C C2C -179.6(2) . . . . ?
N1C C1C C2C C3C -0.8(5) . . . . ?
C1C C2C C3C C4C 1.3(6) . . . . ?
C2C C3C C4C C5C -1.2(6) . . . . ?
C1C N1C C5C C4C 0.1(5) . . . . ?
I1C N1C C5C C4C 179.7(3) . . . . ?
C3C C4C C5C N1C 0.5(5) . . . . ?

# The following lines are used to test the character set of files sent by
# network email or other means. They are not part of the CIF data set
# abcdefghijklmnopqrstuvwxyzABCDEFGHIJKLMNOPQRSTUVWXYZ0123456789
# !@#$%^&*()_+{}:"~<>?|\-=[];'`,./

# END of CIF


_chemical_properties_physical    Moisture-sensitive
####################################################################### 
# 
# This file contains crystal structure data downloaded from the 
# Cambridge Structural Database (CSD) hosted by the Cambridge 
# Crystallographic Data Centre (CCDC).
# 
# Full information about CCDC data access policies and citation 
# guidelines are available at http://www.ccdc.cam.ac.uk/access/V1 
# 
# Audit and citation data items may have been added by the CCDC. 
# Please retain this information to preserve the provenance of 
# this file and to allow appropriate attribution of the data. 
# 
#######################################################################

data_3-I
_database_code_depnum_ccdc_archive 'CCDC 1045982'
_audit_update_record             
;
2015-03-23 deposited with the CCDC.
2015-04-20 downloaded from the CCDC.
;

_audit_creation_date             2015-01-22T20:38:07-00:00
_audit_creation_method           'WinGX routine CIF_UPDATE'

#----------------------------------------------------------------------------#
#                   CHEMICAL INFORMATION                                     #
#----------------------------------------------------------------------------#

_chemical_name_systematic        '[bis(pyridine)iodine]hexafluorophosphate'
_chemical_formula_moiety         'C10 H10 I N2, F6 P'
_chemical_formula_sum            'C10 H10 F6 I N2 P'
_chemical_formula_weight         430.07

#----------------------------------------------------------------------------#
#                   UNIT CELL INFORMATION                                    #
#----------------------------------------------------------------------------#

_symmetry_cell_setting           monoclinic
_symmetry_space_group_name_H-M   'C 2/m'
_symmetry_space_group_name_Hall  '-C 2y'
_symmetry_Int_Tables_number      12

loop_
_symmetry_equiv_pos_as_xyz
'x, y, z'
'-x, y, -z'
'x+1/2, y+1/2, z'
'-x+1/2, y+1/2, -z'
'-x, -y, -z'
'x, -y, z'
'-x+1/2, -y+1/2, -z'
'x+1/2, -y+1/2, z'

_cell_length_a                   13.6827(6)
_cell_length_b                   6.7491(3)
_cell_length_c                   8.4045(3)
_cell_angle_alpha                90
_cell_angle_beta                 106.045(4)
_cell_angle_gamma                90
_cell_volume                     745.89(6)
_cell_formula_units_Z            2
_cell_measurement_temperature    170.0(1)
_cell_measurement_reflns_used    1170
_cell_measurement_theta_min      2.511
_cell_measurement_theta_max      28.719

#----------------------------------------------------------------------------#
#                   CRYSTAL INFORMATION                                      #
#----------------------------------------------------------------------------#

_exptl_crystal_description       block
_exptl_crystal_colour            colourless
_exptl_crystal_size_max          0.30
_exptl_crystal_size_mid          0.24
_exptl_crystal_size_min          0.11
_exptl_crystal_density_diffrn    1.915
_exptl_crystal_F_000             412

#----------------------------------------------------------------------------#
#                   ABSORPTION CORRECTION                                    #
#----------------------------------------------------------------------------#

_exptl_absorpt_coefficient_mu    2.309
_exptl_absorpt_correction_type   multi-scan
_exptl_absorpt_process_details   
;
        CrysAlisPro, Agilent Technologies,
        Version 1.171.36.28 (release 01-02-2013 CrysAlis171 .NET)
        (compiled Feb  1 2013,16:14:44)
        Empirical absorption correction using spherical harmonics,
 implemented in SCALE3 ABSPACK scaling algorithm.
;
_exptl_absorpt_correction_T_min  0.81979
_exptl_absorpt_correction_T_max  1.00000

#----------------------------------------------------------------------------#
#                   DATA COLLECTION                                          #
#----------------------------------------------------------------------------#

_diffrn_ambient_temperature      170.0(1)
_diffrn_radiation_wavelength     0.71073
_diffrn_radiation_type           MoK\a
_diffrn_radiation_source         'SuperNova (Mo) X-ray Source'
_diffrn_radiation_monochromator  mirror
_diffrn_detector_area_resol_mean 16.0107
_diffrn_measurement_device_type  'SuperNova, Single source at offset, Eos'
_diffrn_measurement_method       '\w scans'
_diffrn_reflns_av_R_equivalents  0.0136
_diffrn_reflns_number            1310
_diffrn_reflns_limit_h_min       -13
_diffrn_reflns_limit_h_max       16
_diffrn_reflns_limit_k_min       -7
_diffrn_reflns_limit_k_max       8
_diffrn_reflns_limit_l_min       -10
_diffrn_reflns_limit_l_max       9
_diffrn_reflns_theta_min         2.522
_diffrn_reflns_theta_max         25.488
_diffrn_reflns_theta_full        25.242
_diffrn_measured_fraction_theta_full 0.989
_diffrn_measured_fraction_theta_max 0.992
_diffrn_reflns_Laue_measured_fraction_full 0.989
_diffrn_reflns_Laue_measured_fraction_max 0.992
_diffrn_reflns_point_group_measured_fraction_full 0.989
_diffrn_reflns_point_group_measured_fraction_max 0.992
_reflns_number_total             754
_reflns_number_gt                754
_reflns_threshold_expression     'I > 2\s(I)'

#----------------------------------------------------------------------------#
#                   COMPUTER PROGRAMS USED                                   #
#----------------------------------------------------------------------------#

_computing_data_collection       'CrysAlisPro, Agilent Technologies, 2013'
_computing_cell_refinement       'CrysAlisPro, Agilent Technologies, 2013'
_computing_data_reduction        'CrysAlisPro, Agilent Technologies, 2013'
_computing_structure_solution    'SIR-2002 (Burla et al., 2003)'
_computing_structure_refinement  'SHELXL-2013 (Sheldrick, 2013)'
_computing_molecular_graphics    'Mercury (Macrae et al., 2006)'
_computing_publication_material  'WinGX publication routines (Farrugia, 2012)'

#----------------------------------------------------------------------------#
#                   STRUCTURE SOLUTION
#----------------------------------------------------------------------------#

_atom_sites_solution_primary     direct
_atom_sites_solution_secondary   difmap
_atom_sites_solution_hydrogens   geom

#----------------------------------------------------------------------------#
#                   REFINEMENT INFORMATION                                   #
#----------------------------------------------------------------------------#

_refine_ls_structure_factor_coef Fsqd
_refine_ls_matrix_type           full
_refine_ls_weighting_scheme      calc
_refine_ls_weighting_details     
'w=1/[\s^2^(Fo^2^)+(0.0265P)^2^+0.3938P] where P=(Fo^2^+2Fc^2^)/3'
_refine_ls_hydrogen_treatment    constr
_refine_ls_extinction_method     none
_refine_ls_number_reflns         754
_refine_ls_number_parameters     60
_refine_ls_number_restraints     0
_refine_ls_R_factor_all          0.0172
_refine_ls_R_factor_gt           0.0172
_refine_ls_wR_factor_ref         0.0427
_refine_ls_wR_factor_gt          0.0427
_refine_ls_goodness_of_fit_ref   1.020
_refine_ls_restrained_S_all      1.020
_refine_ls_shift/su_max          0
_refine_ls_shift/su_mean         0
_refine_diff_density_max         0.282
_refine_diff_density_min         -0.373
_refine_diff_density_rms         0.076

#----------------------------------------------------------------------------#
#                   ATOMIC TYPES, COORDINATES AND THERMAL PARAMETERS         #
#----------------------------------------------------------------------------#

loop_
_atom_type_symbol
_atom_type_description
_atom_type_scat_dispersion_real
_atom_type_scat_dispersion_imag
_atom_type_scat_source
C C 0.0033 0.0016 'International Tables Vol C Tables 4.2.6.8 and 6.1.1.4'
H H 0 0 'International Tables Vol C Tables 4.2.6.8 and 6.1.1.4'
F F 0.0171 0.0103 'International Tables Vol C Tables 4.2.6.8 and 6.1.1.4'
I I -0.4742 1.8119 'International Tables Vol C Tables 4.2.6.8 and 6.1.1.4'
N N 0.0061 0.0033 'International Tables Vol C Tables 4.2.6.8 and 6.1.1.4'
P P 0.1023 0.0942 'International Tables Vol C Tables 4.2.6.8 and 6.1.1.4'

loop_
_atom_site_label
_atom_site_type_symbol
_atom_site_fract_x
_atom_site_fract_y
_atom_site_fract_z
_atom_site_U_iso_or_equiv
_atom_site_adp_type
_atom_site_occupancy
_atom_site_calc_flag
_atom_site_disorder_assembly
_atom_site_disorder_group
I1 I 0 0.5 0.5 0.02988(11) Uani 1 d . .
N1 N 0.14688(17) 0.5 0.4247(3) 0.0292(5) Uani 1 d . .
C1 C 0.2362(2) 0.5 0.5425(4) 0.0312(6) Uani 1 d . .
H1 H 0.2364 0.5 0.6556 0.037 Uiso 1 calc . .
C2 C 0.3272(2) 0.5 0.5031(4) 0.0379(7) Uani 1 d . .
H2 H 0.3897 0.5 0.5879 0.045 Uiso 1 calc . .
C3 C 0.3265(3) 0.5 0.3388(5) 0.0449(8) Uani 1 d . .
H3 H 0.3886 0.5 0.3091 0.054 Uiso 1 calc . .
C4 C 0.2345(3) 0.5 0.2173(4) 0.0451(8) Uani 1 d . .
H4 H 0.2327 0.5 0.1035 0.054 Uiso 1 calc . .
C5 C 0.1451(2) 0.5 0.2641(4) 0.0368(7) Uani 1 d . .
H5 H 0.0816 0.5 0.1815 0.044 Uiso 1 calc . .
P1 P 0.5 0.5 1 0.0320(2) Uani 1 d . .
F1 F 0.48437(15) 0.6653(3) 1.1252(2) 0.0759(5) Uani 1 d . .
F2 F 0.61902(16) 0.5 1.0832(3) 0.0792(8) Uani 1 d . .

loop_
_atom_site_aniso_label
_atom_site_aniso_U_11
_atom_site_aniso_U_22
_atom_site_aniso_U_33
_atom_site_aniso_U_23
_atom_site_aniso_U_13
_atom_site_aniso_U_12
I1 0.02394(15) 0.02920(16) 0.03799(17) 0 0.01106(11) 0
N1 0.0248(11) 0.0270(12) 0.0370(13) 0 0.0105(10) 0
C1 0.0268(14) 0.0283(14) 0.0376(15) 0 0.0074(12) 0
C2 0.0269(14) 0.0352(17) 0.0501(19) 0 0.0083(13) 0
C3 0.0349(17) 0.0446(19) 0.063(2) 0 0.0260(16) 0
C4 0.051(2) 0.050(2) 0.0410(17) 0 0.0240(15) 0
C5 0.0367(16) 0.0387(16) 0.0336(15) 0 0.0074(13) 0
P1 0.0341(6) 0.0354(6) 0.0279(5) 0 0.0110(4) 0
F1 0.0928(12) 0.0661(11) 0.0893(12) -0.0385(10) 0.0595(10) -0.0220(10)
F2 0.0380(12) 0.137(3) 0.0572(14) 0 0.0047(10) 0

#----------------------------------------------------------------------------#
#                   MOLECULAR GEOMETRY                                       #
#----------------------------------------------------------------------------#

_geom_special_details            
;
 All esds (except the esd in the dihedral angle between two l.s. planes)
 are estimated using the full covariance matrix.  The cell esds are taken
 into account individually in the estimation of esds in distances, angles
 and torsion angles; correlations between esds in cell parameters are only
 used when they are defined by crystal symmetry.  An approximate (isotropic)
 treatment of cell esds is used for estimating esds involving l.s. planes.
;
loop_
_geom_bond_atom_site_label_1
_geom_bond_atom_site_label_2
_geom_bond_distance
_geom_bond_site_symmetry_2
_geom_bond_publ_flag
I1 N1 2.268(2) 5_566 ?
I1 N1 2.268(2) . ?
N1 C1 1.343(4) . ?
N1 C5 1.344(4) . ?
C1 C2 1.374(4) . ?
C1 H1 0.95 . ?
C2 C3 1.378(5) . ?
C2 H2 0.95 . ?
C3 C4 1.385(5) . ?
C3 H3 0.95 . ?
C4 C5 1.384(5) . ?
C4 H4 0.95 . ?
C5 H5 0.95 . ?
P1 F2 1.585(2) . ?
P1 F2 1.585(2) 5_667 ?
P1 F1 1.5885(15) . ?
P1 F1 1.5885(15) 5_667 ?
P1 F1 1.5885(15) 2_657 ?
P1 F1 1.5885(15) 6_565 ?

loop_
_geom_angle_atom_site_label_1
_geom_angle_atom_site_label_2
_geom_angle_atom_site_label_3
_geom_angle
_geom_angle_site_symmetry_1
_geom_angle_site_symmetry_3
_geom_angle_publ_flag
N1 I1 N1 180 5_566 . ?
C1 N1 C5 120.0(3) . . ?
C1 N1 I1 119.37(19) . . ?
C5 N1 I1 120.60(19) . . ?
N1 C1 C2 121.5(3) . . ?
N1 C1 H1 119.2 . . ?
C2 C1 H1 119.2 . . ?
C3 C2 C1 119.0(3) . . ?
C3 C2 H2 120.5 . . ?
C1 C2 H2 120.5 . . ?
C2 C3 C4 119.5(3) . . ?
C2 C3 H3 120.3 . . ?
C4 C3 H3 120.3 . . ?
C3 C4 C5 119.0(3) . . ?
C3 C4 H4 120.5 . . ?
C5 C4 H4 120.5 . . ?
N1 C5 C4 120.9(3) . . ?
N1 C5 H5 119.6 . . ?
C4 C5 H5 119.6 . . ?
F2 P1 F2 180 . 5_667 ?
F2 P1 F1 91.01(10) . . ?
F2 P1 F1 88.99(10) 5_667 . ?
F2 P1 F1 88.99(10) . 5_667 ?
F2 P1 F1 91.01(10) 5_667 5_667 ?
F1 P1 F1 180 . 5_667 ?
F2 P1 F1 88.99(10) . 2_657 ?
F2 P1 F1 91.01(10) 5_667 2_657 ?
F1 P1 F1 90.74(14) . 2_657 ?
F1 P1 F1 89.26(14) 5_667 2_657 ?
F2 P1 F1 91.01(10) . 6_565 ?
F2 P1 F1 88.99(10) 5_667 6_565 ?
F1 P1 F1 89.26(14) . 6_565 ?
F1 P1 F1 90.74(14) 5_667 6_565 ?
F1 P1 F1 180 2_657 6_565 ?

loop_
_geom_torsion_atom_site_label_1
_geom_torsion_atom_site_label_2
_geom_torsion_atom_site_label_3
_geom_torsion_atom_site_label_4
_geom_torsion
_geom_torsion_site_symmetry_1
_geom_torsion_site_symmetry_2
_geom_torsion_site_symmetry_3
_geom_torsion_site_symmetry_4
_geom_torsion_publ_flag
C5 N1 C1 C2 0.0000(10) . . . . ?
I1 N1 C1 C2 180.0000(10) . . . . ?
N1 C1 C2 C3 0.0000(10) . . . . ?
C1 C2 C3 C4 0.0000(10) . . . . ?
C2 C3 C4 C5 0.0000(10) . . . . ?
C1 N1 C5 C4 0.0000(10) . . . . ?
I1 N1 C5 C4 180 . . . . ?
C3 C4 C5 N1 0 . . . . ?

# The following lines are used to test the character set of files sent by
# network email or other means. They are not part of the CIF data set
# abcdefghijklmnopqrstuvwxyzABCDEFGHIJKLMNOPQRSTUVWXYZ0123456789
# !@#$%^&*()_+{}:"~<>?|\-=[];'`,./

# END of CIF

_chemical_properties_physical    Moisture-sensitive
####################################################################### 
# 
# This file contains crystal structure data downloaded from the 
# Cambridge Structural Database (CSD) hosted by the Cambridge 
# Crystallographic Data Centre (CCDC).
# 
# Full information about CCDC data access policies and citation 
# guidelines are available at http://www.ccdc.cam.ac.uk/access/V1 
# 
# Audit and citation data items may have been added by the CCDC. 
# Please retain this information to preserve the provenance of 
# this file and to allow appropriate attribution of the data. 
# 
#######################################################################

data_4-I
_database_code_depnum_ccdc_archive 'CCDC 1045983'
_audit_update_record             
;
2015-03-23 deposited with the CCDC.
2015-04-20 downloaded from the CCDC.
;

_audit_creation_method           SHELXL-2013
_chemical_formula_moiety         'C10 H10 I N2 +, F6 Sb -'
_chemical_formula_sum            'C10 H10 F6 I N2 Sb'
_chemical_formula_weight         520.85

loop_
_atom_type_symbol
_atom_type_description
_atom_type_scat_dispersion_real
_atom_type_scat_dispersion_imag
_atom_type_scat_source
C C 0.0033 0.0016 'International Tables Vol C Tables 4.2.6.8 and 6.1.1.4'
H H 0.0000 0.0000 'International Tables Vol C Tables 4.2.6.8 and 6.1.1.4'
F F 0.0171 0.0103 'International Tables Vol C Tables 4.2.6.8 and 6.1.1.4'
I I -0.4742 1.8119 'International Tables Vol C Tables 4.2.6.8 and 6.1.1.4'
N N 0.0061 0.0033 'International Tables Vol C Tables 4.2.6.8 and 6.1.1.4'
Sb Sb -0.5866 1.5461 'International Tables Vol C Tables 4.2.6.8 and 6.1.1.4'

_space_group_crystal_system      triclinic
_space_group_IT_number           2
_space_group_name_H-M_alt        'P -1'
_space_group_name_Hall           '-P 1'

_shelx_space_group_comment       
;
The symmetry employed for this shelxl refinement is uniquely defined
by the following loop, which should always be used as a source of
symmetry information in preference to the above space-group names.
They are only intended as comments.
;

loop_
_space_group_symop_operation_xyz
'x, y, z'
'-x, -y, -z'

_cell_length_a                   6.9674(4)
_cell_length_b                   7.1797(3)
_cell_length_c                   7.7358(4)
_cell_angle_alpha                91.775(4)
_cell_angle_beta                 101.402(5)
_cell_angle_gamma                96.682(4)
_cell_volume                     376.18(3)
_cell_formula_units_Z            1
_cell_measurement_temperature    173.0(1)
_cell_measurement_reflns_used    1510
_cell_measurement_theta_min      4.0240
_cell_measurement_theta_max      29.0330

_exptl_crystal_description       plate
_exptl_crystal_colour            colourless
_exptl_crystal_density_method    'not measured'
_exptl_crystal_density_diffrn    2.299
_exptl_crystal_F_000             242
_exptl_crystal_size_max          0.295
_exptl_crystal_size_mid          0.262
_exptl_crystal_size_min          0.094
_exptl_absorpt_coefficient_mu    3.939
_shelx_estimated_absorpt_T_min   0.389
_shelx_estimated_absorpt_T_max   0.708
_exptl_absorpt_correction_type   multi-scan
_exptl_absorpt_correction_T_min  0.77955
_exptl_absorpt_correction_T_max  1.00000
_exptl_absorpt_process_details   
;
CrysAlisPro, Agilent Technologies,
Version 1.171.36.28 (release 01-02-2013 CrysAlis171 .NET)
(compiled Feb  1 2013,16:14:44)
Empirical absorption correction using spherical harmonics,
implemented in SCALE3 ABSPACK scaling algorithm.
;

_diffrn_ambient_temperature      173.0(1)
_diffrn_radiation_wavelength     0.71073
_diffrn_radiation_type           MoK\a
_diffrn_radiation_source         'SuperNova (Mo) X-ray Source'
_diffrn_radiation_monochromator  mirror
_diffrn_measurement_device_type  'SuperNova, Dual, Cu at zero, Atlas'
_diffrn_measurement_method       '\w scans'
_diffrn_detector_area_resol_mean 5.1977
_diffrn_reflns_number            2255
_diffrn_reflns_av_unetI/netI     0.0319
_diffrn_reflns_av_R_equivalents  0.0205
_diffrn_reflns_limit_h_min       -8
_diffrn_reflns_limit_h_max       8
_diffrn_reflns_limit_k_min       -7
_diffrn_reflns_limit_k_max       8
_diffrn_reflns_limit_l_min       -9
_diffrn_reflns_limit_l_max       8
_diffrn_reflns_theta_min         3.818
_diffrn_reflns_theta_max         25.244
_diffrn_reflns_theta_full        25.250
_diffrn_measured_fraction_theta_max 0.989
_diffrn_measured_fraction_theta_full 0.989
_diffrn_reflns_Laue_measured_fraction_max 0.989
_diffrn_reflns_Laue_measured_fraction_full 0.989
_diffrn_reflns_point_group_measured_fraction_max 0.989
_diffrn_reflns_point_group_measured_fraction_full 0.989
_reflns_number_total             1357
_reflns_number_gt                1123
_reflns_threshold_expression     'I > 2\s(I)'
_reflns_Friedel_coverage         0.000
_reflns_Friedel_fraction_max     .
_reflns_Friedel_fraction_full    .

_reflns_special_details          
;
 Reflections were merged by SHELXL according to the crystal
 class for the calculation of statistics and refinement.
 
 _reflns_Friedel_fraction is defined as the number of unique
 Friedel pairs measured divided by the number that would be
 possible theoretically, ignoring centric projections and
 systematic absences.
;

_computing_data_collection       
;
CrysAlisPro, Agilent Technologies,
Version 1.171.36.28 (release 01-02-2013 CrysAlis171 .NET)
(compiled Feb  1 2013,16:14:44)
;
_computing_cell_refinement       
;
CrysAlisPro, Agilent Technologies,
Version 1.171.36.28 (release 01-02-2013 CrysAlis171 .NET)
(compiled Feb  1 2013,16:14:44)
;
_computing_data_reduction        
;
CrysAlisPro, Agilent Technologies,
Version 1.171.36.28 (release 01-02-2013 CrysAlis171 .NET)
(compiled Feb  1 2013,16:14:44)
;
_computing_structure_solution    'Superflip (Palatinus & Chapuis, 2007)'
_computing_structure_refinement  'SHELXL-2013 (Sheldrick, 2008)'
_computing_publication_material  'WinGX (Farrugia, 2012)'

_refine_ls_structure_factor_coef Fsqd
_refine_ls_matrix_type           full
_refine_ls_weighting_scheme      calc
_refine_ls_weighting_details     
'w=1/[\s^2^(Fo^2^)+(0.0292P)^2^+0.0419P] where P=(Fo^2^+2Fc^2^)/3'
_atom_sites_solution_primary     iterative
_atom_sites_solution_secondary   difmap
_atom_sites_solution_hydrogens   geom
_refine_ls_hydrogen_treatment    constr
_refine_ls_extinction_method     none
_refine_ls_number_reflns         1357
_refine_ls_number_parameters     94
_refine_ls_number_restraints     0
_refine_ls_R_factor_all          0.0268
_refine_ls_R_factor_gt           0.0218
_refine_ls_wR_factor_ref         0.0638
_refine_ls_wR_factor_gt          0.0562
_refine_ls_goodness_of_fit_ref   1.093
_refine_ls_restrained_S_all      1.093
_refine_ls_shift/su_max          0.000
_refine_ls_shift/su_mean         0.000

loop_
_atom_site_label
_atom_site_type_symbol
_atom_site_fract_x
_atom_site_fract_y
_atom_site_fract_z
_atom_site_U_iso_or_equiv
_atom_site_adp_type
_atom_site_occupancy
_atom_site_site_symmetry_order
_atom_site_calc_flag
_atom_site_refinement_flags_posn
_atom_site_refinement_flags_adp
_atom_site_refinement_flags_occupancy
_atom_site_disorder_assembly
_atom_site_disorder_group
C2A C 0.2975(5) 0.4017(5) 0.1027(5) 0.0327(8) Uani 1 1 d . . . . .
H2A H 0.3118 0.2785 0.1404 0.039 Uiso 1 1 calc R U . . .
C3A C 0.2206(5) 0.4256(6) -0.0714(4) 0.0374(9) Uani 1 1 d . . . . .
H3A H 0.1836 0.3205 -0.1539 0.045 Uiso 1 1 calc R U . . .
C4A C 0.1979(6) 0.6032(6) -0.1245(5) 0.0409(9) Uani 1 1 d . . . . .
H4A H 0.1449 0.6224 -0.2446 0.049 Uiso 1 1 calc R U . . .
C5A C 0.2522(5) 0.7536(5) -0.0032(4) 0.0415(13) Uani 1 1 d . . . . .
H5A H 0.2356 0.8775 -0.0378 0.050 Uiso 1 1 calc R U . . .
C6A C 0.3313(5) 0.7214(5) 0.1696(5) 0.0351(8) Uani 1 1 d . . . . .
H6A H 0.3712 0.8248 0.2537 0.042 Uiso 1 1 calc R U . . .
N1A N 0.3531(4) 0.5484(4) 0.2213(3) 0.0284(6) Uani 1 1 d . . . . .
I1A I 0.5000 0.5000 0.5000 0.02659(13) Uani 1 2 d S . P . .
F1B F 0.2492(3) 0.0326(3) 0.6488(3) 0.0521(6) Uani 1 1 d . . . . .
F2B F -0.0243(3) 0.2541(3) 0.5394(3) 0.0448(6) Uani 1 1 d . . . . .
F3B F 0.1111(4) 0.0583(3) 0.3037(3) 0.0528(6) Uani 1 1 d . . . . .
Sb1B Sb 0.0000 0.0000 0.5000 0.02537(13) Uani 1 2 d S . P . .

loop_
_atom_site_aniso_label
_atom_site_aniso_U_11
_atom_site_aniso_U_22
_atom_site_aniso_U_33
_atom_site_aniso_U_23
_atom_site_aniso_U_13
_atom_site_aniso_U_12
C2A 0.0262(19) 0.0389(19) 0.0320(18) 0.0005(16) 0.0078(14) -0.0023(15)
C3A 0.0269(19) 0.057(2) 0.0263(18) -0.0075(18) 0.0056(15) -0.0015(17)
C4A 0.034(2) 0.066(3) 0.0240(18) 0.0068(19) 0.0062(15) 0.0125(19)
C5A 0.040(3) 0.051(3) 0.036(3) 0.014(3) 0.006(2) 0.013(3)
C6A 0.035(2) 0.039(2) 0.0316(18) -0.0005(17) 0.0047(15) 0.0074(16)
N1A 0.0228(15) 0.0400(16) 0.0216(13) 0.0010(13) 0.0042(11) 0.0011(12)
I1A 0.0238(2) 0.0348(2) 0.02014(19) 0.00263(14) 0.00356(13) 0.00101(14)
F1B 0.0388(13) 0.0490(13) 0.0568(14) 0.0076(11) -0.0134(11) -0.0040(11)
F2B 0.0610(15) 0.0275(10) 0.0418(12) -0.0023(10) 0.0018(11) 0.0044(10)
F3B 0.0723(17) 0.0514(14) 0.0428(12) 0.0138(11) 0.0283(12) 0.0090(12)
Sb1B 0.0288(2) 0.0234(2) 0.0214(2) 0.00138(14) 0.00150(14) -0.00115(14)

_geom_special_details            
;
 All esds (except the esd in the dihedral angle between two l.s. planes)
 are estimated using the full covariance matrix.  The cell esds are taken
 into account individually in the estimation of esds in distances, angles
 and torsion angles; correlations between esds in cell parameters are only
 used when they are defined by crystal symmetry.  An approximate (isotropic)
 treatment of cell esds is used for estimating esds involving l.s. planes.
;

loop_
_geom_bond_atom_site_label_1
_geom_bond_atom_site_label_2
_geom_bond_distance
_geom_bond_site_symmetry_2
_geom_bond_publ_flag
C2A N1A 1.343(4) . ?
C2A C3A 1.372(5) . ?
C2A H2A 0.9500 . ?
C3A C4A 1.368(6) . ?
C3A H3A 0.9500 . ?
C4A C5A 1.376(5) . ?
C4A H4A 0.9500 . ?
C5A C6A 1.379(5) . ?
C5A H5A 0.9500 . ?
C6A N1A 1.333(5) . ?
C6A H6A 0.9500 . ?
N1A I1A 2.252(3) . ?
I1A N1A 2.252(3) 2_666 ?
F1B Sb1B 1.869(2) . ?
F2B Sb1B 1.8730(18) . ?
F3B Sb1B 1.873(2) . ?
Sb1B F1B 1.869(2) 2_556 ?
Sb1B F3B 1.873(2) 2_556 ?
Sb1B F2B 1.8731(18) 2_556 ?

loop_
_geom_angle_atom_site_label_1
_geom_angle_atom_site_label_2
_geom_angle_atom_site_label_3
_geom_angle
_geom_angle_site_symmetry_1
_geom_angle_site_symmetry_3
_geom_angle_publ_flag
N1A C2A C3A 121.6(3) . . ?
N1A C2A H2A 119.2 . . ?
C3A C2A H2A 119.2 . . ?
C4A C3A C2A 119.0(3) . . ?
C4A C3A H3A 120.5 . . ?
C2A C3A H3A 120.5 . . ?
C3A C4A C5A 119.7(3) . . ?
C3A C4A H4A 120.1 . . ?
C5A C4A H4A 120.1 . . ?
C4A C5A C6A 118.8(3) . . ?
C4A C5A H5A 120.6 . . ?
C6A C5A H5A 120.6 . . ?
N1A C6A C5A 121.5(3) . . ?
N1A C6A H6A 119.3 . . ?
C5A C6A H6A 119.3 . . ?
C6A N1A C2A 119.5(3) . . ?
C6A N1A I1A 121.0(2) . . ?
C2A N1A I1A 119.4(2) . . ?
N1A I1A N1A 180.0 . 2_666 ?
F1B Sb1B F1B 180.0 . 2_556 ?
F1B Sb1B F3B 88.84(11) . 2_556 ?
F1B Sb1B F3B 91.16(11) 2_556 2_556 ?
F1B Sb1B F3B 91.16(12) . . ?
F1B Sb1B F3B 88.84(11) 2_556 . ?
F3B Sb1B F3B 180.0 2_556 . ?
F1B Sb1B F2B 90.20(9) . . ?
F1B Sb1B F2B 89.80(9) 2_556 . ?
F3B Sb1B F2B 89.96(10) 2_556 . ?
F3B Sb1B F2B 90.04(10) . . ?
F1B Sb1B F2B 89.80(9) . 2_556 ?
F1B Sb1B F2B 90.20(9) 2_556 2_556 ?
F3B Sb1B F2B 90.04(10) 2_556 2_556 ?
F3B Sb1B F2B 89.96(10) . 2_556 ?
F2B Sb1B F2B 180.0 . 2_556 ?

loop_
_geom_torsion_atom_site_label_1
_geom_torsion_atom_site_label_2
_geom_torsion_atom_site_label_3
_geom_torsion_atom_site_label_4
_geom_torsion
_geom_torsion_site_symmetry_1
_geom_torsion_site_symmetry_2
_geom_torsion_site_symmetry_3
_geom_torsion_site_symmetry_4
_geom_torsion_publ_flag
N1A C2A C3A C4A -0.8(5) . . . . ?
C2A C3A C4A C5A 0.0(5) . . . . ?
C3A C4A C5A C6A 0.9(5) . . . . ?
C4A C5A C6A N1A -1.0(5) . . . . ?
C5A C6A N1A C2A 0.2(5) . . . . ?
C5A C6A N1A I1A 176.1(3) . . . . ?
C3A C2A N1A C6A 0.7(5) . . . . ?
C3A C2A N1A I1A -175.2(3) . . . . ?

_refine_diff_density_max         0.913
_refine_diff_density_min         -0.613
_refine_diff_density_rms         0.100

_shelxl_version_number           2013-4

_shelx_res_file                  
;
TITL  I(py)2SbF6
CELL  0.71073   6.9674   7.1797   7.7358   91.775  101.402   96.682
ZERR     1.00   0.0004   0.0003   0.0004    0.004    0.005    0.004
LATT   1

SFAC  C    H    F    I    N    SB
UNIT  10   10   6    1    2    1

OMIT -3.00 50.50

ACTA 50.50
L.S. 12
PLAN 25
FMAP 2
MERG 2
BOND $H
CONF

SIZE 0.094 0.262 0.295
TEMP -100

WGHT    0.029200    0.041900
FVAR       7.44802
MOLE    1
C2A   1    0.297466    0.401717    0.102725    11.00000    0.02617    0.03893 =
         0.03201    0.00045    0.00778   -0.00232
AFIX  43
H2A   2    0.311751    0.278495    0.140392    11.00000   -1.20000
AFIX   0
C3A   1    0.220567    0.425617   -0.071450    11.00000    0.02690    0.05685 =
         0.02635   -0.00750    0.00561   -0.00146
AFIX  43
H3A   2    0.183625    0.320539   -0.153920    11.00000   -1.20000
AFIX   0
C4A   1    0.197919    0.603154   -0.124503    11.00000    0.03423    0.06622 =
         0.02397    0.00678    0.00616    0.01248
AFIX  43
H4A   2    0.144911    0.622434   -0.244570    11.00000   -1.20000
AFIX   0
C5A   1    0.252249    0.753633   -0.003206    11.00000    0.03968    0.05068 =
         0.03608    0.01381    0.00622    0.01316
AFIX  43
H5A   2    0.235596    0.877488   -0.037848    11.00000   -1.20000
AFIX   0
C6A   1    0.331328    0.721380    0.169594    11.00000    0.03470    0.03853 =
         0.03162   -0.00045    0.00467    0.00740
AFIX  43
H6A   2    0.371222    0.824817    0.253686    11.00000   -1.20000
AFIX   0
N1A   5    0.353052    0.548368    0.221291    11.00000    0.02275    0.03997 =
         0.02160    0.00097    0.00416    0.00108
I1A   4    0.500000    0.500000    0.500000    10.50000    0.02384    0.03485 =
         0.02014    0.00263    0.00356    0.00101
MOLE    2
F1B   3    0.249157    0.032642    0.648818    11.00000    0.03876    0.04899 =
         0.05685    0.00755   -0.01336   -0.00398
F2B   3   -0.024261    0.254126    0.539438    11.00000    0.06102    0.02746 =
         0.04177   -0.00232    0.00177    0.00435
F3B   3    0.111078    0.058274    0.303715    11.00000    0.07225    0.05144 =
         0.04276    0.01380    0.02832    0.00900
SB1B  6    0.000000    0.000000    0.500000    10.50000    0.02877    0.02345 =
         0.02136    0.00138    0.00150   -0.00115
HKLF    4

REM   I(py)2SbF6
REM R1 =  0.0218 for    1123 Fo > 4sig(Fo)  and  0.0268 for all    1357 data
REM     94 parameters refined using      0 restraints

END

WGHT      0.0292      0.0419

REM Highest difference peak  0.913,  deepest hole -0.613,  1-sigma level  0.100
Q1    1   0.0449  0.0571  0.3976  11.00000  0.05    0.91
Q2    1   0.4563  0.4372  0.6058  11.00000  0.05    0.80
Q3    1   0.3966  0.5744  0.5260  11.00000  0.05    0.39
Q4    1   0.2402  0.2054  0.6243  11.00000  0.05    0.37
Q5    1   0.1392 -0.0098  0.6406  11.00000  0.05    0.36
Q6    1   0.3641  0.5219  0.3539  11.00000  0.05    0.35
Q7    1   0.3581 -0.0428  0.6445  11.00000  0.05    0.32
Q8    1   0.3436  0.7573  0.2304  11.00000  0.05    0.32
Q9    1   0.2300  0.2288  0.4093  11.00000  0.05    0.31
Q10   1   0.1309  0.2501  0.5882  11.00000  0.05    0.31
Q11   1   0.2664  0.2590  0.3999  11.00000  0.05    0.31
Q12   1  -0.0353  0.2429  0.5857  11.00000  0.05    0.30
Q13   1   0.3048  0.5282  0.2288  11.00000  0.05    0.30
Q14   1   0.3655  0.6576  0.3831  11.00000  0.05    0.29
Q15   1   0.1019 -0.0588  0.4905  11.00000  0.05    0.29
Q16   1  -0.1891  0.3191  0.5509  11.00000  0.05    0.29
Q17   1   0.2960 -0.1470  0.7196  11.00000  0.05    0.27
Q18   1   0.1519 -0.0516  0.7664  11.00000  0.05    0.27
Q19   1   0.2349  0.4639  0.3329  11.00000  0.05    0.26
Q20   1   0.2683  0.0596  0.5450  11.00000  0.05    0.26
Q21   1   0.0536  0.0191  0.2580  11.00000  0.05    0.26
Q22   1  -0.1407  0.4355  0.6268  11.00000  0.05    0.26
Q23   1   0.5063  0.6877  0.2860  11.00000  0.05    0.26
Q24   1   0.1665  0.7653 -0.2160  11.00000  0.05    0.25
Q25   1   0.2929  0.4170 -0.0289  11.00000  0.05    0.25
;
_shelx_res_checksum              49697

_shelx_hkl_file                  
;
   0   0   2 361364. 7724.42   2
   0   0  -2 356559. 7801.94   3
   0   0   3 302296. 6739.00   2
   0   0  -3 298714. 6671.90   2
   0   0  -3 298767. 6878.74   3
   0   0  -4 217506. 5246.52   2
   0   0  -4 215398. 5511.16   3
   0   0  -5 215881. 5395.16   2
   0   0  -5 215761. 5701.28   3
   0   0   6 156116. 4201.97   2
   0   0  -6 144035. 4360.76   3
   0   0  -7 90364.0 3260.63   3
   0   0  -7 87126.5 2890.60   2
   0   0   7 97135.9 3065.94   2
   0   0  -8 59430.7 2661.42   3
   0   0   8 65491.0 2462.65   2
   0   0  -8 60632.8 2354.14   2
   0   0  -9 31237.2 1906.27   3
   0   1  -9 254.561 153.654   2
   0   1  -9 227.100 154.058   3
   0   1  -8 299.930 162.584   3
   0   1  -8 80.9855 64.3130   2
   0   1  -7-67.2315 127.827   2
   0  -1   7 46.3787 60.1267   2
   0   1  -7 33.3856 40.2853   3
   0   1  -6 2252.14 376.933   3
   0  -1   6 2366.61 386.921   2
   0   1  -6 2473.37 387.650   2
   0  -1   5 2177.89 352.932   2
   0   1  -5 2462.48 367.048   3
   0   1  -4 9282.99 674.592   2
   0  -1   4 10137.4 722.920   2
   0   1  -3 40986.6 1501.02   2
   0  -1   3 45687.9 1600.96   2
   0  -1   2 1547.03 225.096   2
   0  -1   1 97589.5 2421.78   2
   0   1   1 44158.4 1044.20   1
   0  -1  -1 45412.1 1297.21   3
   0   1   2 15711.2 484.381   2
   0  -1  -2 15870.2 527.551   1
   0  -1  -2 14776.3 720.302   3
   0  -1  -3 66184.8 1652.25   2
   0  -1  -3 63848.7 2057.51   3
   0   1   3 68959.9 2135.51   3
   0   1   3 63761.1 1676.48   2
   0   1   4 13847.2 661.637   2
   0  -1  -4 13752.5 618.051   2
   0  -1  -4 13198.7 865.548   3
   0  -1  -5 1497.08 215.365   2
   0   1   5 1372.51 225.272   2
   0  -1  -5 779.216 219.814   3
   0  -1  -6 4479.41 419.055   2
   0  -1  -6 4356.14 582.748   3
   0   1   6 4729.34 453.692   2
   0   1   7 6201.44 555.775   2
   0  -1  -7 5546.92 703.968   3
   0  -1  -8 1112.96 332.636   3
   0  -1  -8 1077.33 258.186   1
   0  -1  -9-44.1477 92.1451   3
   0  -1 -10 810.176 335.990   3
   0   2  -9 48969.5 2436.72   2
   0   2  -9 45996.9 2264.42   3
   0   2  -8 66259.2 2702.90   3
   0   2  -8 61000.9 2693.53   2
   0   2  -7 90814.2 3312.45   2
   0   2  -7 92976.3 3191.62   3
   0   2  -6 117621. 3765.10   2
   0  -2   6 113926. 3754.89   2
   0  -2   5 166222. 4746.83   2
   0   2  -5 166584. 4725.14   2
   0  -2   4 149790. 4230.21   2
   0  -2   3 197110. 5040.68   2
   0  -2   2 100752. 2849.35   2
   0  -2   1 338253. 7567.34   2
   0   2   0 488644. 10435.1   1
   0   2   0 464584. 10455.6   2
   0  -2  -1 425818. 8873.92   1
   0  -2  -1 416437. 9224.33   3
   0   2   1 425421. 8849.56   1
   0   2   1 417898. 8882.39   2
   0   2   2 163488. 3665.57   1
   0  -2  -2 168803. 3687.68   1
   0  -2  -2 169385. 4265.82   3
   0  -2  -3 88858.0 2155.32   1
   0  -2  -3 87390.6 2744.51   3
   0   2   3 88643.9 2042.70   2
   0   2   3 90748.0 2795.52   3
   0  -2  -4 140151. 3246.29   1
   0   2   4 144288. 4083.96   3
   0  -2  -4 136136. 3970.41   3
   0   2   4 130294. 3119.40   2
   0  -2  -5 220546. 5125.78   1
   0   2   5 225177. 5043.86   2
   0   2   6 69106.1 1942.14   2
   0  -2  -6 69388.1 2091.61   1
   0  -2  -7 121811. 3351.06   1
   0  -2  -7 114627. 4152.77   3
   0   2   7 122164. 3128.51   2
   0  -2  -8 45491.3 2449.09   3
   0  -2  -9 23377.1 1800.56   3
   0  -2 -10 28889.6 2094.85   3
   0   3 -10 75.7632 162.672   2
   0   3  -9 323.396 168.589   2
   0   3  -8-161.022 138.717   2
   0   3  -8-41.9333 51.9948   3
   0   3  -7 1990.05 438.290   2
   0   3  -6 6518.43 767.765   2
   0   3  -5 1473.89 345.883   2
   0  -3   5 1113.37 295.181   2
   0  -3   4 7727.81 739.645   2
   0  -3   3 7533.17 677.326   2
   0  -3   2 12.9679 86.3488   2
   0   3  -1 1337.22 255.828   2
   0  -3   1 1451.66 245.015   2
   0   3   0 16634.6 797.485   1
   0   3   0 16226.5 831.493   2
   0  -3  -1 14512.0 845.814   3
   0   3   1 14323.5 651.109   1
   0   3   1 12870.2 660.992   2
   0   3   2 846.204 129.792   1
   0  -3  -2 1353.22 265.542   3
   0   3   2 890.313 143.934   2
   0  -3  -2 894.329 141.621   1
   0   3   3 163.526 60.6109   2
   0  -3  -3 340.448 150.792   3
   0   3   3 308.852 79.6035   1
   0  -3  -3 358.566 89.4424   1
   0   3   4 613.187 80.4503   2
   0  -3  -4 1090.09 287.781   3
   0  -3  -4 701.092 118.704   1
   0   3   4 803.764 250.471   3
   0   3   5 669.207 215.197   3
   0  -3  -5 761.488 267.234   3
   0  -3  -5 349.620 88.1716   1
   0  -3  -6 15102.3 699.565   1
   0  -3  -6 14970.3 1244.70   3
   0  -3  -7 15.6952 28.5334   1
   0  -3  -7-15.6067 120.235   3
   0  -3  -8 49.2964 139.248   3
   0  -3  -9 133.956 146.018   3
   0   4  -9 39016.7 2436.80   2
   0   4  -8 38061.3 2308.00   2
   0   4  -7 56925.6 2783.23   2
   0   4  -6 118547. 4269.20   2
   0   4  -5 50187.0 2389.25   2
   0  -4   4 188860. 5527.64   2
   0   4  -4 198384. 5686.35   2
   0   4  -3 197776. 5519.03   2
   0  -4   3 191092. 5400.13   2
   0   4  -2 197530. 5355.03   2
   0  -4   2 188984. 5205.01   2
   0   4  -1 255476. 6425.69   1
   0  -4   1 262437. 6497.88   2
   0   4  -1 263935. 6647.63   2
   0   4   0 347358. 7973.46   1
   0   4   0 337210. 8147.17   2
   0   4   1 304674. 7360.65   2
   0   4   1 328705. 7286.20   1
   0  -4  -2 211964. 5536.34   3
   0   4   2 206059. 4735.90   1
   0   4   3 97731.3 2601.59   2
   0   4   3 104316. 2571.92   1
   0   4   3 106551. 3510.69   3
   0  -4  -3 105952. 3485.85   3
   0   4   4 118041. 2565.82   2
   0  -4  -4 122088. 2826.00   1
   0  -4  -5 92966.8 3458.62   3
   0  -4  -5 88385.7 2218.18   1
   0  -4  -6 51168.6 1369.23   1
   0  -4  -6 72300.6 2968.19   3
   0  -4  -7 38663.0 2290.24   3
   0  -4  -8 28192.8 2036.98   3
   0   5  -8 2634.97 582.373   2
   0   5  -7 269.654 212.411   2
   0   5  -6 1794.27 453.068   2
   0   5  -5 1483.61 385.002   2
   0   5  -4 725.930 291.751   2
   0   5  -3 545.503 213.125   1
   0   5  -3 974.243 280.666   2
   0  -5   3 1005.69 292.349   2
   0   5  -2 611.643 191.978   3
   0   5  -2 683.324 199.045   1
   0   5  -2 814.650 253.124   2
   0  -5   2 953.956 266.212   2
   0   5  -1 907.590 253.752   2
   0   5  -1 1470.20 321.315   3
   0   5  -1 1183.16 266.694   1
   0   5   0 3391.70 435.507   1
   0   5   0 3326.22 475.392   3
   0   5   0 3140.45 462.851   2
   0   5   1 3587.81 522.966   3
   0   5   1 3135.57 428.514   2
   0   5   1 3469.49 405.544   1
   0   5   2 1409.78 334.315   3
   0   5   2 1034.15 199.947   1
   0   5   2 1014.80 230.260   2
   0  -5  -3 1579.63 375.252   3
   0   5   3 1614.51 246.863   2
   0   5   3 1876.02 237.671   1
   0  -5  -4 4145.06 648.726   3
   0   5   4 2943.23 254.117   2
   0  -5  -5 53.7639 86.8596   3
   0  -5  -6-55.3714 111.801   3
   0  -5  -7-4.01530 56.9425   3
   0   6  -7 36521.2 2435.87   2
   0   6  -6 35174.4 2301.34   2
   0   6  -5 38146.3 2334.32   2
   0   6  -4 51738.9 2642.52   2
   0   6  -3 69270.3 3050.71   2
   0   6  -3 70383.7 2760.33   3
   0   6  -2 81852.3 3259.58   2
   0   6  -2 82253.1 3057.51   3
   0   6  -1 70107.1 2723.94   1
   0   6  -1 70054.1 2742.80   3
   0   6  -1 64863.1 2748.25   2
   0   6   0 38621.1 1765.31   1
   0   6   0 35350.4 1835.78   2
   0   6   1 119988. 3491.85   1
   0   6   1 110337. 3624.90   2
   0   6   2 37775.4 1528.40   1
   0   6   2 37185.3 1675.60   2
   0   6   3 48953.6 1664.31   1
   0   6   3 47778.5 1772.99   2
   0  -6  -4 54944.7 2773.89   3
   0   6   4 56375.7 1686.86   2
   0  -6  -5 39099.9 2381.46   3
   0  -6  -6 35405.1 2372.25   3
   0   7  -6 243.524 227.880   2
   0   7  -5-105.361 217.206   2
   0   7  -4 33.6319 98.7859   2
   0   7  -3 1900.24 477.476   2
   0   7  -2-237.679 206.929   2
   0   7  -1 578.676 208.215   2
   0   7   0 1284.78 333.784   2
   0   7   1 73.3169 58.5650   2
   0   7   1 83.6181 88.1378   1
   0   7   2 1806.14 371.712   2
   0   7   2 1087.23 254.258   1
   0   7   3 1913.75 323.479   2
   0   8  -4 27922.5 2146.47   2
   0   8  -3 35485.2 2363.95   2
   0   8  -2 48941.0 2715.11   2
   0   8  -1 33650.8 2124.72   2
   0   8   0 34003.6 2044.16   2
   0   8   1 33220.7 1907.64   2
   0   8   2 31980.8 1747.29   2
   0   9  -3 1032.49 418.023   2
   0   9  -2 752.981 316.733   2
   0   9  -1 1055.30 396.504   2
   0   9   0 46.6555 94.9596   2
  -1   9   0 13106.3 1269.11   2
  -1   9  -1 18064.1 1585.98   2
  -1   9  -2 21451.2 1814.93   2
  -1   9  -3 21138.2 1868.23   2
  -1   8   2 1344.19 313.215   2
  -1   8   1 1255.45 329.538   2
  -1   8   0 3135.55 570.600   2
  -1   8  -1 305.001 185.727   2
  -1   8  -2 742.481 308.279   2
  -1   8  -3 831.193 294.862   2
  -1   8  -4 170.075 157.479   2
   1  -7  -5 39163.5 2507.55   3
   1  -7  -4 30602.2 2096.29   3
  -1   7   3 42974.4 1618.87   2
  -1   7   2 72547.6 2405.77   1
  -1   7   2 71092.4 2553.93   2
  -1   7   1 68250.7 2488.09   1
  -1   7   1 65430.7 2611.64   2
  -1   7   0 54669.9 2511.83   2
  -1   7   0 62072.6 2484.08   1
  -1   7  -1 48764.5 2424.82   2
  -1   7  -2 46752.0 2460.52   2
  -1   7  -3 31389.2 1731.82   3
  -1   7  -3 32751.1 2085.15   2
  -1   7  -4 41907.7 2499.33   2
  -1   7  -5 21892.7 1825.86   2
  -1   7  -6 32338.6 2315.57   2
   1  -6  -7 305.220 223.078   3
   1  -6  -6 1079.24 370.721   3
   1  -6  -5 360.427 215.034   3
   1  -6  -4 268.674 193.659   3
   1  -6  -3 79.8599 108.882   3
  -1   6   3 38.8263 28.4111   2
  -1   6   3-28.6630 54.3479   1
  -1   6   2 209.452 98.5795   1
  -1   6   2 59.8383 66.3933   2
  -1   6   1 48.7375 72.7625   1
  -1   6   1 101.571 69.7869   2
  -1   6   0 1134.63 282.366   3
  -1   6   0 897.173 258.161   2
  -1   6   0 1181.38 264.866   1
  -1   6  -1 1502.86 343.041   1
  -1   6  -1 1074.98 263.382   3
  -1   6  -1 1372.67 338.544   2
   1  -6   1 991.817 263.429   2
  -1   6  -2 5148.86 710.409   2
  -1   6  -2 5276.57 608.072   3
  -1   6  -3 112.603 78.0498   2
  -1   6  -3 80.3993 75.7152   3
  -1   6  -4 35.1250 59.2939   2
  -1   6  -4 99.2469 80.2333   3
  -1   6  -5-42.4433 127.841   2
  -1   6  -6-129.424 219.388   2
  -1   6  -7 145.071 160.780   2
   1  -5  -8 14482.0 1514.94   3
   1  -5  -7 35803.5 2317.74   3
   1  -5  -6 33817.0 2138.10   3
   1  -5  -5 55947.9 2695.24   3
   1  -5  -4 46701.5 2306.62   3
  -1   5   3 52079.7 1482.39   1
  -1   5   3 55123.5 1564.82   2
   1  -5  -3 56487.1 2448.91   3
  -1   5   2 98590.4 3451.28   3
  -1   5   2 102336. 2693.84   1
  -1   5   2 94902.6 2783.83   2
   1  -5  -2 103086. 3437.22   3
  -1   5   1 214259. 5208.17   1
  -1   5   1 213792. 5744.33   3
   1  -5  -1 213400. 5632.75   3
   1  -5   0 142224. 4033.58   2
  -1   5   0 148698. 4092.14   1
  -1   5   0 148421. 4225.83   3
  -1   5  -1 87447.1 3074.50   2
   1  -5   1 87189.4 2980.23   2
  -1   5  -2 103838. 3571.21   2
   1  -5   2 103463. 3504.78   2
  -1   5  -3 108201. 3823.40   2
  -1   5  -4 75652.2 3133.28   2
  -1   5  -5 123917. 4468.87   2
  -1   5  -6 63785.8 3060.63   2
  -1   5  -7 43906.8 2576.72   2
  -1   5  -8 33935.8 2323.55   2
   1  -4  -8-105.530 108.371   3
   1  -4  -7 289.454 193.966   3
   1  -4  -6 591.109 281.922   3
   1  -4  -5-9.71305 72.3926   3
   1  -4  -4 1071.93 322.756   3
  -1   4   4 1239.30 334.644   3
  -1   4   3 45.2877 22.8968   2
   1  -4  -3-7.94202 93.7669   3
  -1   4   3 69.0937 98.1803   3
  -1   4   3-10.0824 14.4554   1
  -1   4   2 4067.18 307.199   1
   1  -4  -2 4193.98 505.499   3
  -1   4   2 3755.94 321.919   2
  -1   4   1 20812.2 1002.86   2
   1  -4  -1 22063.1 1162.36   3
   1  -4  -1 24128.6 1025.13   2
  -1   4   1 22937.0 969.235   1
  -1   4   0 13969.2 863.998   2
  -1   4   0 16415.6 944.007   3
   1  -4   0 15292.3 888.406   2
   1  -4   1 18224.1 1075.25   2
  -1   4  -1 20054.1 995.023   3
  -1   4  -1 18459.8 1093.90   2
  -1   4  -2 6612.95 684.675   2
   1  -4   2 7442.65 716.776   2
  -1   4  -2 7898.34 574.861   3
  -1   4  -3 2839.39 466.526   2
   1  -4   3 1695.95 364.789   2
   1  -4   4 11374.9 1024.47   2
  -1   4  -4 11058.4 994.472   2
  -1   4  -5 1498.19 395.361   2
  -1   4  -6 21.8922 72.4384   2
  -1   4  -7 288.776 211.216   2
  -1   4  -7 148.568 125.793   3
  -1   4  -8-423.319 232.729   2
  -1   4  -9 263.607 168.051   2
   1  -3  -9 35797.9 2393.09   3
   1  -3  -8 45399.5 2582.48   3
   1  -3  -7 64567.1 2988.52   3
   1  -3  -6 94480.3 3587.90   3
   1  -3  -5 158363. 4876.38   3
   1  -3  -4 182291. 5196.38   3
  -1   3   4 185162. 5284.82   3
   1  -3  -3 119680. 3624.26   3
   1  -3  -2 406560. 9320.80   3
  -1   3   2 395650. 8493.50   2
  -1   3   2 384500. 8425.72   1
  -1   3   1 385624. 8543.92   2
   1  -3  -1 387897. 8562.59   2
   1  -3  -1 397247. 8863.64   3
  -1   3   0 592886. 12035.3   3
   1  -3   0 543504. 12043.7   2
   1  -3   0 598933. 12005.1   3
  -1   3   0 541198. 11975.4   2
   1  -3   1 133289. 3699.05   2
  -1   3  -1 136253. 3330.73   3
  -1   3  -1 129110. 3619.95   2
   1  -3   2 151734. 4276.99   2
   1  -3   3 126327. 3887.63   2
   1  -3   4 158571. 4728.37   2
  -1   3  -4 148601. 4490.37   2
   1  -3   5 137647. 4376.83   2
  -1   3  -5 126195. 4156.80   2
  -1   3  -6 101909. 3660.21   2
  -1   3  -6 99410.5 2966.74   3
  -1   3  -7 61019.1 2785.76   2
  -1   3  -7 62588.6 2250.87   3
  -1   3  -8 28678.5 1881.03   2
  -1   3  -9 28905.6 1962.06   2
   1  -2 -10 595.455 292.457   3
   1  -2  -9-29.9865 169.110   3
   1  -2  -8 204.770 165.812   3
   1  -2  -7 377.543 109.551   1
   1  -2  -7 406.230 118.884   1
   1  -2  -6 2954.86 266.370   1
   1  -2  -6 2988.10 285.167   1
   1  -2  -6 3129.91 522.238   3
   1  -2  -5 1990.31 384.568   3
   1  -2  -5 2399.30 197.812   1
   1  -2  -5 2182.74 201.154   1
   1  -2  -4 9248.47 778.115   3
   1  -2  -3 52.9255 46.9413   3
   1  -2  -2 31797.5 1288.30   3
   1  -2  -1 2047.99 186.495   2
   1  -2  -1 2302.69 260.388   3
  -1   2   1 2508.80 195.495   2
   1  -2   0 534.052 105.676   3
  -1   2   0 386.949 97.3708   2
   1  -2   0 284.581 87.3102   2
  -1   2   0 462.064 100.045   3
  -1   2  -1 6223.81 321.566   3
   1  -2   1 5680.44 453.003   2
   1  -2   2 77004.0 2405.69   2
   1  -2   3 36300.5 1567.33   2
  -1   2  -4 149.399 118.206   2
   1  -2   4 130.470 108.674   2
  -1   2  -5 1475.86 319.453   2
   1  -2   5 2331.85 425.712   2
  -1   2  -5 1702.44 262.328   3
  -1   2  -6 829.843 207.729   3
  -1   2  -6 1127.61 305.934   2
   1  -2   6 1562.80 361.892   2
  -1   2  -7 3265.09 548.699   2
  -1   2  -7 3570.82 457.341   3
  -1   2  -8 198.809 134.285   3
  -1   2  -8 1.38149 151.752   2
  -1   2  -9-78.8923 113.558   2
   1  -1 -10 25028.5 1902.31   3
   1  -1  -9 38366.6 2288.00   3
   1  -1  -8 50326.3 1785.77   2
   1  -1  -8 50126.4 2529.34   3
   1  -1  -7 86918.9 2504.49   2
   1  -1  -7 85736.6 3343.49   3
   1  -1  -6 55446.7 2377.13   3
   1  -1  -6 54086.1 1694.44   2
   1  -1  -5 164077. 3856.76   2
   1  -1  -5 157939. 4693.72   3
   1  -1  -4 200683. 4518.81   2
   1  -1  -4 206037. 5368.45   3
   1  -1  -3 134410. 2981.88   1
   1  -1  -3 128485. 2932.68   2
   1  -1  -3 130526. 3605.38   3
   1  -1  -2 246099. 5774.58   3
   1  -1   1 422493. 9141.61   2
   1  -1   2 217720. 5120.45   2
  -1   1  -2 208922. 4628.35   3
   1  -1   3 321644. 7221.46   2
  -1   1  -3 299610. 6726.12   3
  -1   1  -4 180975. 4460.24   3
   1  -1   4 193435. 4913.37   2
  -1   1  -5 272904. 6645.00   3
  -1   1  -5 275686. 6973.90   2
  -1   1  -6 141313. 4262.76   2
  -1   1  -6 139549. 4024.23   3
   1  -1   7 121509. 3962.52   2
  -1   1  -7 110014. 3521.50   3
  -1   1  -7 113647. 3734.07   2
  -1   1  -8 37518.3 1959.17   2
  -1   1  -8 40223.1 1902.02   3
  -1   1  -9 38927.6 2095.02   2
   1   0 -10-18.3165 130.663   3
   1   0  -9 37.2797 127.523   3
   1   0  -8 877.022 273.906   1
   1   0  -8 395.599 121.663   2
   1   0  -8 510.476 211.243   3
   1   0  -7 2784.67 511.940   3
   1   0  -6 963.667 208.782   2
   1   0  -6 800.462 253.656   3
   1   0  -5 1522.15 248.322   2
   1   0  -5 1564.41 309.853   3
   1   0  -4 3132.63 323.621   2
   1   0  -3 9772.20 528.566   2
   1   0  -2 19359.9 707.636   1
   1   0   1 45545.0 1134.70   3
   1   0   1 43970.7 1267.21   2
   1   0   2 266.361 71.1917   3
  -1   0  -2 380.382 90.3792   3
   1   0   2 246.609 78.3526   2
  -1   0  -3 27015.8 1027.94   3
   1   0   3 28733.4 1069.65   3
  -1   0  -3 27596.3 1080.50   2
   1   0   3 26334.0 1075.12   2
  -1   0  -4 7974.36 587.537   2
   1   0   4 8633.14 625.331   2
  -1   0  -4 8121.90 583.197   3
   1   0   5 8647.85 682.911   2
  -1   0  -5 7391.48 621.923   3
  -1   0  -6 692.227 209.794   3
  -1   0  -6 406.817 151.843   2
   1   0   6 547.154 176.538   2
  -1   0  -7 795.433 220.917   2
  -1   0  -7 521.319 198.738   3
   1   0   7 851.665 236.267   2
  -1   0  -8 296.015 163.199   2
  -1   0  -8 430.130 206.807   3
  -1   0  -9 575.061 235.907   1
   1   1 -10 33918.8 2133.58   3
   1   1  -9 47302.5 2483.95   3
   1   1  -9 47299.7 2193.52   2
   1   1  -8 106448. 3873.88   3
   1   1  -8 100002. 3456.48   2
   1   1  -7 78561.8 3042.96   3
   1   1  -7 80080.9 2825.55   2
  -1  -1   6 141311. 4184.08   2
   1   1  -6 147857. 4194.45   2
  -1  -1   5 149043. 4164.62   2
  -1  -1   4 428748. 10079.1   2
   1   1  -4 463207. 10142.7   2
   1   1  -3 403780. 9344.19   1
   1   1  -3 428917. 9338.00   2
   1   1  -2 444155. 9698.92   1
   1   1  -1 421741. 9102.12   1
   1   1   1 352490. 7618.31   1
   1   1   2 167948. 3947.51   2
  -1  -1  -2 171431. 4029.05   1
  -1  -1  -2 176024. 4160.99   3
   1   1   2 171569. 4138.34   3
   1   1   3 218869. 5245.82   3
  -1  -1  -3 214510. 5087.87   1
   1   1   3 217044. 4986.86   2
  -1  -1  -3 213699. 5230.88   3
   1   1   4 208218. 4976.97   2
  -1  -1  -4 209040. 5096.63   1
   1   1   4 211095. 5332.80   3
  -1  -1  -4 202684. 5290.28   3
   1   1   5 113524. 3127.96   2
  -1  -1  -5 102966. 3329.30   3
  -1  -1  -6 139728. 4013.46   1
   1   1   6 149126. 4020.49   2
  -1  -1  -6 137593. 4290.55   3
  -1  -1  -7 54310.1 2477.43   3
  -1  -1  -7 56431.6 2287.53   1
  -1  -1  -8 33224.8 1697.33   1
  -1  -1  -8 32784.1 1895.35   3
  -1  -1  -9 24277.6 1670.84   3
   1   2  -9 1329.03 364.145   2
   1   2  -9 1431.71 398.080   3
   1   2  -8 314.342 186.753   3
   1   2  -8 402.614 205.476   2
   1   2  -7 128.682 66.7208   2
  -1  -2   6 3751.63 537.687   2
   1   2  -6 3693.29 526.477   2
  -1  -2   5 891.782 224.931   2
   1   2  -5 394.827 150.126   2
  -1  -2   4 19.8422 47.3653   2
   1   2  -3 121.715 90.0033   1
   1   2  -2 164.357 86.7067   1
   1   2  -1 25769.8 1059.16   1
   1   2   0 14034.9 678.377   1
  -1  -2  -1 40983.4 1311.27   1
   1   2   1 39838.9 1286.82   1
   1   2   2 870.824 200.330   3
   1   2   2 516.851 120.296   1
  -1  -2  -2 594.721 125.218   1
  -1  -2  -2 563.563 163.181   3
  -1  -2  -3 20944.7 1105.02   3
  -1  -2  -3 19550.9 868.622   1
   1   2   3 19997.5 1070.03   3
   1   2   3 19066.8 784.976   2
   1   2   4 5822.03 422.946   2
   1   2   4 6673.07 644.537   3
  -1  -2  -4 6016.91 604.102   3
  -1  -2  -4 6453.78 498.411   1
  -1  -2  -5 4539.33 446.889   1
  -1  -2  -5 4096.82 537.406   3
   1   2   5 4891.33 423.528   2
   1   2   5 5100.90 614.325   3
   1   2   6 16.6427 30.7166   2
  -1  -2  -6 18.0897 74.9787   3
  -1  -2  -7 135.089 116.564   3
  -1  -2  -7 169.435 85.0269   1
  -1  -2  -8 356.312 205.713   3
  -1  -2  -9-46.8483 88.5889   3
   1   3 -10 21411.8 1686.71   2
   1   3  -9 37026.7 2193.78   2
   1   3  -9 35760.5 2078.27   3
   1   3  -8 64173.6 2927.08   2
   1   3  -7 59624.0 2725.29   2
   1   3  -6 49298.2 2318.90   2
  -1  -3   5 81439.0 3050.03   2
   1   3  -5 76754.1 3038.57   1
   1   3  -4 178856. 5313.09   1
   1   3  -4 208115. 5550.11   2
   1   3  -3 272186. 6827.02   1
   1   3  -2 147645. 4081.76   1
   1   3  -1 288314. 6896.51   2
   1   3  -1 290562. 6875.39   1
  -1  -3   0 166622. 4240.36   1
   1   3   0 166834. 4189.61   1
   1   3   1 335198. 7720.10   1
  -1  -3  -1 350742. 7776.36   1
  -1  -3  -2 170217. 4622.35   3
   1   3   2 163962. 4128.24   1
  -1  -3  -2 175976. 4209.41   1
   1   3   3 239441. 5713.58   1
  -1  -3  -3 253756. 5809.08   1
  -1  -3  -3 257776. 6476.91   3
   1   3   3 240395. 6352.05   3
   1   3   4 185426. 5308.20   3
   1   3   4 187110. 4418.96   2
  -1  -3  -4 183042. 5307.67   3
  -1  -3  -4 192256. 4637.49   1
   1   3   5 130617. 3243.44   2
  -1  -3  -5 127204. 3463.69   1
  -1  -3  -5 124655. 4157.73   3
  -1  -3  -6 83280.1 3397.47   3
   1   3   6 95911.7 2563.66   2
  -1  -3  -7 56922.7 2745.81   3
  -1  -3  -8 43585.6 2484.31   3
  -1  -3  -9 19810.0 1698.92   3
   1   4  -9 396.303 260.971   2
   1   4  -8-35.2857 117.911   2
   1   4  -7 812.208 298.396   2
   1   4  -6 3886.83 638.741   2
   1   4  -5 265.724 140.479   2
   1   4  -4 218.296 142.433   1
   1   4  -4 187.880 94.3241   2
   1   4  -3 6169.87 679.323   1
   1   4  -3 7344.17 777.049   2
   1   4  -2 34042.3 1651.12   2
   1   4  -2 31361.7 1563.30   1
   1   4  -1 362.853 149.556   2
   1   4  -1 176.251 111.228   1
   1   4   0 209.634 122.846   2
   1   4   0 67.0578 77.3692   1
  -1  -4  -1 2081.72 306.080   1
   1   4   1 1935.36 294.347   2
   1   4   1 2048.07 298.159   1
  -1  -4  -2 10830.3 709.128   1
   1   4   2 9620.64 640.868   1
   1   4   2 10394.3 881.330   3
   1   4   3 3155.76 342.240   1
  -1  -4  -3 3121.06 493.386   3
  -1  -4  -3 2808.61 350.163   1
   1   4   3 2825.81 473.706   3
   1   4   4 281.868 93.0800   2
  -1  -4  -4 210.458 92.6103   1
  -1  -4  -5 959.955 335.527   3
  -1  -4  -5 1088.20 207.320   1
   1   4   5 1013.67 164.870   2
  -1  -4  -6 95.4546 57.1059   1
  -1  -4  -6-79.9890 106.100   3
  -1  -4  -7 492.524 240.997   3
  -1  -4  -8 567.051 231.931   3
   1   5  -8 42363.4 2602.02   2
   1   5  -7 53523.8 2857.14   2
   1   5  -6 66708.5 3157.84   2
   1   5  -5 46322.6 2451.24   2
   1   5  -4 145700. 4845.77   2
   1   5  -3 211585. 6252.88   2
   1   5  -2 151680. 4648.66   2
   1   5  -2 142311. 4486.23   1
   1   5  -1 98397.4 3285.58   1
   1   5  -1 102615. 3426.31   3
   1   5  -1 99077.1 3366.99   2
   1   5   0 118063. 3649.59   2
   1   5   0 112781. 3777.53   3
   1   5   0 120231. 3559.26   1
   1   5   1 89303.2 2935.05   2
   1   5   1 91898.0 2860.47   1
   1   5   1 88737.6 3225.84   3
   1   5   2 97049.7 2880.07   1
   1   5   2 94654.2 2951.56   2
   1   5   3 92785.3 2725.39   1
   1   5   3 91902.0 2788.49   2
   1   5   4 77012.7 2347.80   2
  -1  -5  -4 79376.3 2476.21   1
   1   5   4 77886.1 2352.90   1
   1   5   5 33680.5 1226.88   2
  -1  -5  -5 37730.8 1454.09   1
  -1  -5  -5 36042.7 2152.08   3
  -1  -5  -6 40491.5 2432.87   3
  -1  -5  -7 19171.2 1700.53   3
   1   6  -7 143.881 153.870   2
   1   6  -6 448.997 191.193   2
   1   6  -5 383.681 212.943   2
   1   6  -4 698.416 280.834   2
   1   6  -3 215.891 148.611   2
   1   6  -2 89.9026 138.797   2
   1   6  -1 286.925 177.022   2
   1   6   0 5427.13 623.359   1
   1   6   0 5482.21 682.726   2
   1   6   1 2587.99 440.431   2
   1   6   1 2917.95 432.301   1
   1   6   2 909.508 217.616   1
   1   6   2 781.246 218.517   2
   1   6   3 378.760 129.753   2
   1   6   3 588.166 184.370   1
   1   6   4-35.4443 54.9180   2
   1   7  -6 17396.3 1683.78   2
   1   7  -5 29717.9 2185.21   2
   1   7  -4 28326.9 2045.71   2
   1   7  -3 57158.5 2947.60   2
   1   7  -2 57193.5 2833.76   2
   1   7  -1 41830.9 2353.17   2
   1   7   0 37697.7 2126.71   2
   1   7   1 54792.1 2572.86   2
   1   7   2 48883.0 2301.46   2
   1   7   3 45131.6 2042.23   2
   1   8  -4 741.191 315.581   2
   1   8  -3 1823.40 498.965   2
   1   8  -2 1566.68 445.307   2
   1   8  -1 2476.99 551.417   2
   1   8   0 78.9955 228.722   2
   1   8   1 393.376 159.997   2
   1   8   2 431.007 204.511   2
   1   9  -2 22669.0 1915.93   2
   1   9  -1 12879.2 1381.98   2
   1   9   0 18229.2 1606.04   2
  -2   9   0 399.680 260.985   2
  -2   9  -1-620.476 284.879   2
  -2   9  -2 307.880 233.373   2
   2  -8  -4 17898.2 1661.58   3
  -2   8   2 37840.3 1790.54   2
  -2   8   1 42517.4 2090.92   2
  -2   8   0 33734.9 1970.82   2
  -2   8  -1 32316.2 2026.42   2
  -2   8  -2 23895.9 1801.60   2
  -2   8  -3 30016.9 2124.16   2
  -2   8  -4 29867.9 2210.33   2
   2  -7  -5-64.5343 129.555   3
   2  -7  -4 1327.94 400.074   3
  -2   7   3 697.877 174.680   2
   2  -7  -3 1081.59 343.671   3
   2  -7  -2 155.305 152.072   3
  -2   7   2 23.7469 112.968   1
  -2   7   2 35.2458 60.6325   2
  -2   7   1 8395.46 750.684   1
  -2   7   1 7010.31 736.912   2
  -2   7   0 803.890 255.407   2
  -2   7   0 908.216 250.128   1
  -2   7  -1 606.367 223.574   3
  -2   7  -1 924.854 266.394   2
  -2   7  -2 35.1537 83.1791   2
  -2   7  -2 119.892 94.6268   3
  -2   7  -3 1.69525 141.789   2
  -2   7  -4 395.610 277.698   2
  -2   7  -5 241.734 180.868   2
   2  -6  -7 22496.2 1912.33   3
   2  -6  -6 30610.0 2135.77   3
   2  -6  -5 47814.4 2607.10   3
   2  -6  -4 39700.0 2219.93   3
  -2   6   3 36514.3 1258.64   2
   2  -6  -3 36860.1 2012.15   3
  -2   6   2 128756. 3428.72   1
  -2   6   2 122698. 3515.37   2
   2  -6  -2 126051. 4180.23   3
   2  -6  -1 47721.3 1968.33   2
  -2   6   1 50369.6 2034.23   2
  -2   6   1 48146.7 2280.64   3
   2  -6  -1 52195.8 2219.12   3
  -2   6   1 51941.2 1977.38   1
   2  -6   0 65475.0 2555.47   2
  -2   6   0 70979.3 2709.56   3
  -2   6   0 69078.5 2637.06   2
   2  -6   1 50074.0 2261.99   2
  -2   6  -1 47949.8 2231.45   2
  -2   6  -1 51024.1 2123.74   3
  -2   6  -2 32869.0 1879.22   2
  -2   6  -3 42687.9 2283.51   2
  -2   6  -4 60440.9 2937.99   2
  -2   6  -5 51313.5 2787.58   2
  -2   6  -6 35905.2 2377.41   2
   2  -5  -8 169.066 170.464   3
   2  -5  -7 107.293 193.708   3
   2  -5  -6 56.4432 103.868   3
   2  -5  -5 1200.73 386.315   3
   2  -5  -4 602.426 251.825   3
   2  -5  -3-40.0606 80.2584   3
  -2   5   3 3.44360 9.82531   1
  -2   5   3 27.0693 21.3319   2
  -2   5   2 6085.51 448.521   1
   2  -5  -2 6361.40 506.848   2
  -2   5   2 6469.64 501.347   2
   2  -5  -2 5538.87 638.862   3
  -2   5   2 6485.47 743.642   3
  -2   5   1 2885.05 454.242   3
   2  -5  -1 3162.52 402.152   2
  -2   5   1 2600.24 364.095   2
   2  -5  -1 2655.27 414.988   3
   2  -5   0 162.322 114.892   2
  -2   5   0 399.836 165.327   2
   2  -5   1 2024.26 398.432   2
  -2   5  -1 2073.44 384.375   2
  -2   5  -2 2658.27 469.223   2
  -2   5  -2 2868.14 359.524   3
   2  -5   2 3367.56 532.882   2
  -2   5  -3 64.4379 53.2043   3
  -2   5  -3-59.5228 130.293   2
  -2   5  -4 8168.03 541.948   3
  -2   5  -4 9618.30 1008.72   2
  -2   5  -5 145.807 115.822   2
  -2   5  -6 498.514 238.070   2
  -2   5  -7 92.8518 126.490   2
   2  -4  -8 21872.5 1825.47   3
   2  -4  -7 35692.9 2260.65   3
   2  -4  -6 54436.4 2708.42   3
   2  -4  -5 101695. 3761.60   3
  -2   4   4 100382. 3709.34   3
   2  -4  -4 103218. 3610.21   3
   2  -4  -3 152519. 4557.10   3
  -2   4   3 154956. 4712.67   3
   2  -4  -2 201973. 4809.57   2
  -2   4   2 206278. 5582.52   3
  -2   4   2 196204. 4695.93   2
   2  -4  -2 208337. 5432.23   3
  -2   4   1 247943. 5842.53   2
   2  -4  -1 255620. 6093.12   3
  -2   4   0 221496. 5642.50   2
   2  -4   0 239704. 5555.75   3
  -2   4   0 230603. 5619.96   3
  -2   4  -1 161924. 4512.19   2
   2  -4   1 155688. 4519.62   2
  -2   4  -1 163759. 4092.45   3
   2  -4   2 154654. 4583.71   2
  -2   4  -2 148116. 4468.58   2
  -2   4  -2 156222. 3778.31   3
   2  -4   3 189260. 5425.83   2
  -2   4  -3 182295. 4251.50   3
  -2   4  -3 179914. 5278.79   2
  -2   4  -4 82144.2 3094.59   2
  -2   4  -4 73543.7 1922.44   3
  -2   4  -5 177849. 5218.16   2
  -2   4  -5 166407. 3618.04   3
  -2   4  -6 51710.1 1479.15   3
  -2   4  -6 63530.9 2855.17   2
  -2   4  -7 33820.9 2132.45   2
  -2   4  -8 35267.5 2288.93   2
   2  -3  -9-131.320 200.570   3
   2  -3  -8 846.126 337.636   3
   2  -3  -7 1054.36 370.161   3
   2  -3  -6 895.940 308.632   3
   2  -3  -5 1277.51 340.373   3
   2  -3  -4 13673.1 1039.42   3
   2  -3  -3 533.038 84.9069   2
   2  -3  -3 519.188 170.748   3
   2  -3  -2 1520.44 188.112   2
  -2   3   2 1422.98 174.491   2
  -2   3   2 1614.13 159.518   1
   2  -3  -2 1794.53 306.463   3
  -2   3   1 2476.52 273.732   2
   2  -3  -1 2261.98 304.561   3
   2  -3  -1 2196.00 275.911   2
  -2   3   0 17.7709 37.1357   3
   2  -3   0 5.14857 29.6330   2
  -2   3   0-5.27444 29.9139   2
   2  -3   0 38.1485 44.7677   3
   2  -3   1 2232.98 335.177   2
  -2   3  -1 2132.41 225.423   3
  -2   3  -1 1910.70 304.458   2
   2  -3   2 7693.49 689.785   2
  -2   3  -2 7666.77 364.377   3
   2  -3   3 7768.57 749.539   2
   2  -3   4 7309.19 776.808   2
  -2   3  -4 7063.83 740.828   2
  -2   3  -4 5798.41 266.347   3
  -2   3  -4 5057.25 249.428   3
  -2   3  -5 942.571 300.569   2
  -2   3  -5 540.229 95.8742   3
  -2   3  -6 630.218 249.033   2
  -2   3  -6 496.783 108.463   3
  -2   3  -7 457.495 216.865   2
  -2   3  -8 1360.16 408.569   2
  -2   3  -9 304.062 229.050   2
   2  -2  -9 43737.5 2622.68   3
   2  -2  -8 75459.5 3398.81   3
   2  -2  -7 23688.4 867.080   1
   2  -2  -7 25274.2 1718.72   3
   2  -2  -6 121688. 2843.28   1
   2  -2  -6 117100. 4109.67   3
   2  -2  -5 143476. 4431.78   3
   2  -2  -5 138827. 3074.97   1
   2  -2  -4 193188. 5244.77   3
   2  -2  -4 191600. 3940.07   2
   2  -2  -3 222050. 4764.32   2
   2  -2  -3 211515. 5687.53   3
   2  -2  -2 211036. 5232.16   3
  -2   2   2 205786. 4506.82   1
   2  -2  -2 206600. 4612.15   2
  -2   2   1 193663. 4411.98   1
   2  -2  -1 192880. 4493.75   2
  -2   2   1 191774. 4466.47   2
   2  -2  -1 199195. 4700.72   3
   2  -2   0 238376. 5577.81   2
  -2   2   0 237353. 5572.22   2
   2  -2   0 241182. 5346.21   3
   2  -2   1 151683. 3894.46   2
   2  -2   1 148221. 3251.10   3
   2  -2   2 232803. 5800.61   2
   2  -2   3 135838. 3946.38   2
  -2   2  -4 151434. 4288.13   2
   2  -2   4 160744. 4419.12   2
  -2   2  -5 119075. 3884.58   2
  -2   2  -5 120460. 2984.48   3
  -2   2  -6 87884.5 2477.53   3
  -2   2  -6 92254.6 3327.10   2
  -2   2  -7 50697.3 2420.11   2
  -2   2  -7 47406.3 1717.73   3
  -2   2  -8 37380.6 2162.31   2
  -2   2  -9 25977.4 1859.48   2
   2  -1 -10 323.078 158.385   3
   2  -1  -9 428.759 238.450   3
   2  -1  -8 3663.60 378.748   2
   2  -1  -8 4172.62 702.261   3
   2  -1  -7 293.649 106.935   2
   2  -1  -7 73.1052 46.2103   1
   2  -1  -7 232.181 142.208   3
   2  -1  -6 11547.6 699.393   1
   2  -1  -6 12099.2 672.621   2
   2  -1  -6 12433.6 1094.09   3
   2  -1  -5 1404.81 206.602   1
   2  -1  -5 1640.77 360.354   3
   2  -1  -5 1119.32 185.061   2
   2  -1  -4 1.24913 23.0313   2
   2  -1  -4-6.31723 19.7603   1
  -2   1   3 773.579 119.666   1
   2  -1  -3 609.058 109.261   1
   2  -1  -2 2976.65 233.630   1
  -2   1   2 2788.65 222.407   1
   2  -1  -1 172856. 3934.57   1
  -2   1   1 167630. 3899.12   1
   2  -1   0 10624.6 576.325   2
   2  -1   1 92.6720 55.9554   2
   2  -1   2 11243.1 702.051   2
   2  -1   3 10172.3 723.467   2
  -2   1  -3 9236.12 411.942   3
  -2   1  -4 379.130 96.4269   3
   2  -1   4 343.358 137.052   2
  -2   1  -4 223.471 134.418   2
  -2   1  -5 1954.84 253.561   3
   2  -1   5 2223.55 401.107   2
  -2   1  -5 1918.07 364.054   2
   2  -1   6 623.320 220.170   2
  -2   1  -6 399.346 125.533   3
  -2   1  -6 298.599 162.768   2
  -2   1  -7 209.861 112.674   3
  -2   1  -7 222.632 164.254   2
  -2   1  -8 28.5735 56.8938   2
  -2   1  -9 15.5726 66.0529   2
  -2   1  -9-8.52020 159.522   1
   2   0 -10 22644.1 1822.16   3
   2   0  -9 51277.8 2760.32   3
   2   0  -8 57244.9 2367.09   1
   2   0  -8 64636.2 2323.03   2
   2   0  -8 62548.9 2958.00   3
   2   0  -7 51289.7 2081.08   1
   2   0  -7 56181.7 2588.43   3
   2   0  -6 77070.6 2552.56   1
   2   0  -5 171884. 4648.78   1
   2   0  -5 195235. 4765.27   2
   2   0  -4 444184. 9887.00   1
   2   0  -4 444232. 9856.96   2
   2   0  -3 429959. 9449.30   1
  -2   0   3 443662. 9463.02   1
  -2   0   2 149934. 3658.23   1
   2   0  -2 155646. 3688.92   1
   2   0  -1 999999. 20914.7   1
   2   0   0 120735. 3030.56   1
   2   0   1 546356. 11822.4   2
   2   0   2 607442. 12687.4   3
   2   0   2 585821. 12991.8   2
  -2   0  -3 318864. 7569.22   2
   2   0   3 318982. 7505.77   2
  -2   0  -3 319439. 7207.00   3
   2   0   3 330505. 7199.88   3
   2   0   4 225828. 5577.90   2
  -2   0  -4 215553. 5270.54   3
   2   0   4 219032. 5295.96   3
  -2   0  -5 145441. 4216.09   2
  -2   0  -5 144648. 3958.09   3
  -2   0  -5 144254. 4307.94   1
  -2   0  -6 98741.0 3459.77   1
  -2   0  -6 98019.5 3134.41   3
   2   0   6 110078. 3467.19   2
  -2   0  -6 107525. 3443.61   2
  -2   0  -7 72033.4 2839.07   1
  -2   0  -7 66613.9 2529.78   3
  -2   0  -8 32256.6 1698.57   3
  -2   0  -8 29879.0 1835.93   1
  -2   0  -9 37270.4 2152.99   1
   2   1 -10-78.2188 167.827   3
   2   1  -9 1.79919 82.7562   3
   2   1  -9-148.149 177.248   2
   2   1  -8 206.168 142.960   3
   2   1  -8-81.5375 96.9070   2
   2   1  -7 500.335 169.338   1
   2   1  -7 285.419 139.396   2
   2   1  -6 2180.43 385.011   1
   2   1  -6 2431.78 394.540   2
   2   1  -5 7203.68 651.266   1
   2   1  -4 3260.26 386.650   2
   2   1  -4 2654.39 366.806   1
  -2  -1   3 43767.4 1609.41   1
   2   1  -3 42404.4 1590.04   1
  -2  -1   2 20848.4 940.228   1
   2   1  -2 19980.7 924.556   1
   2   1  -1 131601. 3365.61   1
   2   1   0 55.9746 69.5214   1
   2   1   1 2936.84 311.110   1
   2   1   2 2307.64 304.530   1
   2   1   2 2125.08 271.925   3
  -2  -1  -2 1932.57 279.535   1
   2   1   2 1630.86 244.056   2
  -2  -1  -3 13.4663 36.8022   1
   2   1   3 123.166 79.3033   2
   2   1   4 3872.56 441.846   3
   2   1   4 3981.76 426.574   2
  -2  -1  -4 3635.46 439.687   3
  -2  -1  -5 298.480 145.750   3
   2   1   5 470.361 168.936   2
   2   1   5 540.815 187.406   3
  -2  -1  -5 80.5030 61.9329   1
  -2  -1  -6 7611.94 751.403   3
  -2  -1  -6 8377.82 787.850   1
   2   1   6 9582.48 787.911   2
   2   1   7 478.215 181.342   2
  -2  -1  -7 574.726 224.569   1
  -2  -1  -7 551.061 208.913   3
  -2  -1  -8 141.973 132.704   1
  -2  -1  -8 31.4845 127.939   3
   2   2 -10 29424.0 2084.94   3
   2   2  -9 47425.7 2386.44   2
   2   2  -9 47907.9 2625.49   3
   2   2  -8 77921.7 3149.23   2
   2   2  -7 71973.9 2885.48   2
   2   2  -6 71581.8 2884.85   1
   2   2  -6 87663.9 3044.40   2
   2   2  -5 139864. 4056.77   2
   2   2  -5 119526. 3917.16   1
   2   2  -4 312550. 7710.28   1
   2   2  -3 255777. 6354.51   1
   2   2  -2 226790. 5636.03   1
   2   2  -1 107144. 3024.07   1
   2   2   0 127214. 3410.13   1
   2   2   1 215427. 5212.44   1
   2   2   1 213435. 5305.77   3
  -2  -2  -1 214831. 5216.02   1
   2   2   2 238013. 5727.31   1
  -2  -2  -2 242106. 5795.33   1
   2   2   2 237900. 5868.45   3
   2   2   3 203210. 5036.03   2
   2   2   3 215294. 5397.49   3
  -2  -2  -4 170402. 4728.45   3
   2   2   4 166749. 4301.00   2
   2   2   4 165907. 4635.06   3
  -2  -2  -5 33657.8 1564.43   1
   2   2   5 34602.5 1450.85   2
  -2  -2  -5 32379.3 1703.81   3
   2   2   5 36052.3 1788.16   3
   2   2   6 115178. 3361.64   2
  -2  -2  -6 106699. 3487.71   1
  -2  -2  -6 113223. 3865.84   3
  -2  -2  -7 46694.9 2088.00   1
  -2  -2  -7 51020.9 2439.27   3
  -2  -2  -8 29375.6 1877.28   3
   2   3 -10 102.156 191.524   2
   2   3  -9-272.937 184.510   2
   2   3  -8 315.657 193.721   2
   2   3  -7 3219.30 574.778   2
   2   3  -6 169.947 140.923   2
   2   3  -5 9851.82 929.338   2
   2   3  -5 7706.97 813.086   1
   2   3  -4 6.95353 72.6054   2
   2   3  -4 49.5657 70.5200   1
   2   3  -3 7183.11 696.992   1
   2   3  -2 5740.48 583.389   1
   2   3  -1 19915.4 1077.38   1
   2   3   0 11407.6 763.982   1
   2   3   1 48.8341 44.7561   1
   2   3   2 25926.2 1189.03   1
   2   3   2 24341.2 1298.42   3
   2   3   3 2181.45 317.915   1
   2   3   3 2166.22 374.425   3
   2   3   4 47.8167 54.0203   2
   2   3   4 36.7486 71.2138   3
  -2  -3  -5 2137.01 425.846   3
  -2  -3  -5 2526.34 387.541   1
   2   3   5 2937.41 354.775   2
  -2  -3  -6 460.159 174.967   1
   2   3   6 619.014 165.846   2
  -2  -3  -6 803.205 319.123   3
  -2  -3  -7 148.869 110.582   1
  -2  -3  -7 22.2617 105.271   3
  -2  -3  -8 1406.44 424.215   3
   2   4  -9 20691.6 1742.42   2
   2   4  -8 38887.2 2337.23   2
   2   4  -7 76544.4 3375.68   2
   2   4  -6 27909.9 1825.74   2
   2   4  -5 131763. 4564.63   2
   2   4  -4 161735. 4961.74   2
   2   4  -3 182653. 5364.54   1
   2   4  -3 192292. 5385.70   2
   2   4  -2 177671. 5064.10   2
   2   4  -2 180499. 5064.48   1
  -2  -4   1 143158. 4294.73   1
   2   4  -1 148829. 4293.07   1
  -2  -4   0 160764. 4513.73   1
   2   4   0 162100. 4469.44   1
   2   4   1 189392. 4995.42   1
   2   4   1 190005. 5342.08   3
   2   4   2 189470. 4947.23   1
   2   4   2 190776. 5425.11   3
   2   4   3 184833. 4833.06   1
   2   4   4 89383.1 2722.43   2
  -2  -4  -4 95387.9 2965.13   1
   2   4   5 60105.6 2023.94   2
  -2  -4  -5 61444.3 2253.50   1
  -2  -4  -6 44431.7 1888.64   1
   2   5  -8-211.338 313.963   2
   2   5  -7 153.933 151.893   2
   2   5  -6 2297.25 507.018   2
   2   5  -5 102.667 126.228   2
   2   5  -4 536.991 245.566   2
   2   5  -3 3981.55 616.934   2
   2   5  -2 2740.66 482.265   2
   2   5  -1 276.218 169.118   1
   2   5  -1 26.9637 47.8391   2
   2   5   0 8838.27 813.217   2
  -2  -5   0 8284.93 795.383   1
   2   5   0 8075.64 763.577   1
   2   5   1 3707.58 511.597   2
  -2  -5  -1 4655.05 555.311   1
   2   5   1 3825.47 495.936   1
   2   5   2 1849.49 331.863   1
  -2  -5  -2 2193.67 387.002   1
  -2  -5  -3-7.37672 46.2483   1
   2   5   3-13.6042 56.8704   1
   2   5   4 140.079 95.5969   1
  -2  -5  -4 59.0259 53.1309   1
  -2  -5  -5 1166.20 267.056   1
   2   6  -7 34868.4 2392.26   2
   2   6  -6 40528.3 2532.07   2
   2   6  -5 39452.8 2424.55   2
   2   6  -4 58006.4 2994.68   2
   2   6  -3 77914.7 3376.11   2
   2   6  -2 59234.3 2736.90   2
   2   6  -1 30738.6 1800.87   2
   2   6   0 87416.5 3260.83   2
   2   6   1 34032.9 1784.30   2
   2   6   1 32693.3 1686.45   1
   2   6   2 59478.7 2438.24   2
   2   6   2 56650.4 2296.66   1
  -2  -6  -2 62759.5 2526.70   1
   2   6   3 60737.2 2323.61   1
  -2  -6  -3 61249.3 2453.97   1
   2   6   3 62139.4 2435.01   2
   2   6   4 36383.5 1677.18   2
  -2  -6  -4 33726.8 1687.46   1
   2   7  -5 199.080 148.819   2
   2   7  -4-711.871 323.965   2
   2   7  -3-1.96902 214.676   2
   2   7  -2 58.9180 95.4824   2
   2   7  -1 702.449 315.173   2
   2   7   0 990.474 319.642   2
   2   7   1 1371.49 374.595   2
   2   7   2 2275.70 447.867   2
   2   7   3 528.976 231.669   2
   2   8  -4 22134.9 1947.19   2
   2   8  -3 31185.4 2263.78   2
   2   8  -2 29110.3 2176.45   2
   2   8  -1 35242.1 2346.79   2
   2   8   0 32318.9 2166.99   2
   2   8   1 34699.3 2148.94   2
   2   9  -1 488.489 284.746   2
   2   9   0 904.753 360.726   2
  -3   9   0 13108.8 1242.35   2
  -3   9  -1 11482.0 1247.87   2
  -3   9  -2 11068.1 1285.08   2
   3  -8  -4-61.8072 118.345   3
   3  -8  -3 356.357 298.880   3
  -3   8   1 1473.53 370.793   2
  -3   8   0 66.6623 113.790   2
  -3   8  -1 196.890 115.763   2
  -3   8  -2-3.64243 101.350   2
  -3   8  -3 1358.66 430.188   2
   3  -7  -5 26276.2 2004.76   3
   3  -7  -4 36188.4 2254.39   3
  -3   7   3 48080.6 1727.76   2
   3  -7  -3 50820.9 2571.33   3
   3  -7  -2 42139.7 2219.90   3
  -3   7   2 41184.3 1798.19   2
   3  -7  -1 43160.4 2009.23   2
  -3   7   1 44156.2 2026.17   2
  -3   7   0 47458.3 2260.80   2
  -3   7  -1 46722.7 2350.94   2
  -3   7  -1 41768.6 2055.59   3
  -3   7  -2 27973.4 1865.85   2
  -3   7  -3 41121.3 2440.02   2
  -3   7  -4 27333.5 2011.87   2
  -3   7  -5 29937.2 2228.12   2
   3  -6  -6 256.861 213.798   3
   3  -6  -5 900.127 326.545   3
   3  -6  -4 1673.67 437.674   3
   3  -6  -3 65.0216 78.4184   3
  -3   6   3 372.941 102.994   1
   3  -6  -3 364.231 117.579   2
  -3   6   3 240.678 83.5499   1
   3  -6  -2 950.407 278.353   3
   3  -6  -2 1171.05 261.559   2
  -3   6   2 1017.14 242.599   2
  -3   6   1 3.73508 59.8346   3
   3  -6  -1 136.194 64.1971   2
   3  -6  -1 101.454 105.090   3
  -3   6   1 69.2154 95.6961   2
  -3   6   0 306.605 163.083   3
   3  -6   0 247.028 145.580   2
  -3   6   0 113.132 90.7720   2
  -3   6  -1 2144.02 442.856   2
  -3   6  -2-82.9312 141.169   2
  -3   6  -2 192.934 102.670   3
  -3   6  -3-71.2101 86.9571   2
  -3   6  -4-117.014 137.616   2
  -3   6  -5-16.9657 124.639   2
  -3   6  -6 95.6536 132.664   2
   3  -5  -7 18478.4 1667.26   3
   3  -5  -6 36219.8 2261.34   3
   3  -5  -5 50130.7 2581.56   3
   3  -5  -4 61967.6 2766.60   3
   3  -5  -3 57629.3 1786.36   2
  -3   5   3 54674.2 1519.90   1
  -3   5   3 55579.5 1569.41   1
   3  -5  -3 56717.4 2469.04   3
   3  -5  -2 77098.7 2557.49   2
  -3   5   2 78343.4 3051.80   3
  -3   5   2 80222.6 2479.61   2
   3  -5  -2 84579.0 2987.01   3
   3  -5  -1 51883.3 2077.11   2
  -3   5   1 55378.2 2066.14   2
   3  -5  -1 55997.2 2117.89   3
  -3   5   1 53172.7 2252.29   3
  -3   5   0 78624.8 2717.08   2
   3  -5   0 79050.5 2532.76   3
   3  -5   1 112543. 3763.11   2
  -3   5  -1 114576. 3688.74   2
  -3   5  -1 108775. 3229.39   3
  -3   5  -2 93482.4 3376.93   2
  -3   5  -2 89574.9 2572.94   3
  -3   5  -3 51281.6 2448.01   2
  -3   5  -4 93780.2 3702.64   2
  -3   5  -5 55249.4 2799.04   2
  -3   5  -6 37675.7 2372.45   2
  -3   5  -7 28586.3 2128.55   2
   3  -4  -8 885.907 386.660   3
   3  -4  -7 786.108 332.225   3
   3  -4  -6 786.041 301.230   3
   3  -4  -5 147.184 165.318   3
   3  -4  -4 2283.77 173.778   2
   3  -4  -4 2819.88 499.787   3
  -3   4   3 33.8138 35.2907   1
   3  -4  -3 81.2930 98.7227   3
   3  -4  -3 26.5123 38.4482   2
  -3   4   2 1972.47 244.055   1
   3  -4  -2 1609.48 316.819   3
   3  -4  -2 1949.79 283.590   2
   3  -4  -1 1550.92 283.596   2
   3  -4  -1 1456.83 275.757   3
  -3   4   1 1424.01 259.671   2
   3  -4   0 13549.8 935.550   2
  -3   4   0 12837.9 878.846   2
   3  -4   0 12570.2 738.917   3
   3  -4   1 978.633 281.730   2
  -3   4  -1 953.341 256.711   2
   3  -4   2 1036.15 286.996   2
  -3   4  -2 1313.61 315.016   2
  -3   4  -3 6623.71 755.564   2
  -3   4  -4-30.6190 105.644   2
  -3   4  -5 6.01695 55.2683   2
  -3   4  -6 40.2614 79.5821   2
  -3   4  -7 145.547 155.575   2
  -3   4  -8 465.785 381.176   2
   3  -3  -9 28396.3 2180.17   3
   3  -3  -8 33237.5 2254.66   3
   3  -3  -7 41799.9 2406.76   3
   3  -3  -6 82125.5 3410.88   3
   3  -3  -5 136305. 4510.77   3
   3  -3  -4 142041. 3287.36   2
   3  -3  -4 144222. 4442.26   3
   3  -3  -3 247631. 5632.95   2
  -3   3   3 246793. 5440.82   1
   3  -3  -3 250943. 6500.24   3
  -3   3   2 125753. 3109.59   1
   3  -3  -2 123558. 3248.79   2
   3  -3  -2 122931. 3634.11   3
  -3   3   1 212413. 5058.50   1
   3  -3  -1 210882. 5192.58   2
  -3   3   1 207345. 5167.28   2
   3  -3  -1 208586. 5197.51   3
   3  -3   0 143266. 3965.21   2
  -3   3   0 143299. 3944.92   2
   3  -3   0 147466. 3621.01   3
   3  -3   1 311348. 7493.05   2
  -3   3  -1 301020. 7444.41   2
   3  -3   1 303800. 6609.48   3
   3  -3   2 213811. 5697.65   2
  -3   3  -2 207887. 5669.52   2
   3  -3   3 135001. 4167.23   2
  -3   3  -3 122638. 3988.14   2
  -3   3  -4 70097.7 2815.00   2
  -3   3  -5 74036.9 3061.52   2
  -3   3  -6 59978.4 2819.08   2
  -3   3  -7 29464.7 1983.96   2
  -3   3  -8 28158.3 2028.02   2
   3  -2  -9-122.144 144.661   3
   3  -2  -8 349.152 202.737   3
   3  -2  -7 123.083 51.9639   1
   3  -2  -7 188.458 180.848   3
   3  -2  -7 184.136 61.5090   2
   3  -2  -6 3620.64 295.614   2
   3  -2  -6 3824.71 286.551   1
   3  -2  -6 3990.71 659.395   3
   3  -2  -5 39.5187 71.0995   3
   3  -2  -5-14.2651 30.6955   2
   3  -2  -5 86.7949 47.4912   1
   3  -2  -4 19711.3 733.897   1
  -3   2   4 19033.2 723.361   1
   3  -2  -3 5117.44 355.605   1
   3  -2  -3 4605.90 368.397   2
  -3   2   3 4527.67 320.390   1
   3  -2  -3 4370.53 541.038   3
   3  -2  -2 16549.7 989.593   3
  -3   2   2 17694.3 760.606   1
   3  -2  -2 17117.9 821.813   2
  -3   2   1 35535.6 1287.51   1
   3  -2  -1 35158.1 1333.84   2
   3  -2  -1 34154.0 1369.97   3
  -3   2   0 3234.62 366.023   1
   3  -2   0 2817.35 350.039   2
   3  -2   0 3463.43 311.486   3
   3  -2   1 108.742 45.0388   3
   3  -2   1 92.9822 48.9321   2
   3  -2   2 145.273 118.623   2
   3  -2   3 846.267 230.913   2
  -3   2  -3 796.539 231.406   2
   3  -2   4 5741.66 668.350   2
  -3   2  -4 5790.77 670.257   2
  -3   2  -5 1387.72 347.772   2
  -3   2  -6 2959.17 535.166   2
  -3   2  -7 156.290 173.069   2
  -3   2  -8-345.158 204.293   2
  -3   2  -9 1228.87 408.265   2
   3  -1 -10 24973.7 2030.79   3
   3  -1  -9 38390.4 2483.48   3
   3  -1  -8 63726.5 3163.67   3
   3  -1  -7 32866.2 1345.33   2
   3  -1  -7 30415.4 1335.22   1
   3  -1  -7 32435.5 2037.49   3
   3  -1  -6 93047.9 2735.25   1
   3  -1  -6 87187.5 3530.54   3
   3  -1  -5 156060. 3937.07   2
   3  -1  -5 154950. 3947.23   1
  -3   1   4 167291. 4057.46   1
   3  -1  -4 167170. 4114.68   1
   3  -1  -3 193708. 4613.82   1
  -3   1   3 191803. 4562.37   1
   3  -1  -2 199430. 4679.68   1
  -3   1   2 191427. 4638.53   1
   3  -1  -1 82396.8 2336.73   1
  -3   1   1 77555.4 2283.78   1
  -3   1   0 201318. 5002.33   1
   3  -1   0 206613. 5038.47   2
   3  -1   1 358166. 8304.59   2
   3  -1   2 428325. 9794.59   2
   3  -1   2 410512. 8922.39   3
   3  -1   3 153390. 4234.52   2
  -3   1  -3 146079. 4242.47   2
   3  -1   3 146873. 3340.54   3
   3  -1   4 150435. 4342.56   2
  -3   1  -4 140705. 4303.35   2
  -3   1  -5 78610.8 2954.61   2
  -3   1  -6 95754.3 3617.75   1
  -3   1  -6 98716.8 3593.73   2
  -3   1  -7 51746.9 2576.51   1
  -3   1  -8 45209.6 2513.79   1
  -3   1  -9 34137.1 2250.90   1
   3   0 -10 49.5784 102.315   3
   3   0  -9 972.106 387.064   3
   3   0  -8 910.645 342.830   3
   3   0  -8 532.423 181.183   2
   3   0  -7 997.973 245.762   1
   3   0  -7 618.895 195.709   2
   3   0  -6 798.951 219.424   1
   3   0  -5 4632.75 484.938   1
  -3   0   4 8383.39 610.702   1
   3   0  -4 9071.85 653.159   1
  -3   0   3 7632.44 550.195   1
   3   0  -3 8125.90 593.953   1
   3   0  -2 8708.56 597.118   1
  -3   0   2 8055.31 559.846   1
   3   0  -1 23118.5 1048.91   1
  -3   0   1 23235.9 1040.07   1
   3   0   0 8898.36 622.693   1
   3   0   1 36158.3 1478.60   1
   3   0   1 36229.9 1472.79   2
   3   0   2 6047.26 553.860   2
   3   0   2 5586.71 403.736   3
  -3   0  -3 11682.1 875.749   1
   3   0   3 11143.5 808.693   2
   3   0   3 11934.5 636.132   3
  -3   0  -4 238.463 120.889   1
   3   0   4 323.295 138.308   2
   3   0   4 411.429 129.315   3
  -3   0  -5 2235.79 420.243   1
   3   0   5 2936.95 448.131   2
  -3   0  -6 40.0505 62.8878   1
  -3   0  -7 506.373 201.915   1
  -3   0  -8-22.2060 65.6690   1
  -3   0  -9-371.897 218.803   1
   3   1 -10 18836.4 1740.08   3
   3   1  -9 56310.3 2502.63   2
   3   1  -9 56441.3 3011.75   3
   3   1  -8 52015.7 2301.16   2
   3   1  -7 89062.7 3284.12   1
   3   1  -7 103564. 3438.38   2
   3   1  -6 88922.4 2930.36   2
   3   1  -6 75438.3 2845.37   1
   3   1  -5 214093. 5425.81   2
   3   1  -5 194342. 5406.43   1
  -3  -1   4 262303. 6401.38   1
   3   1  -4 246174. 6340.41   1
  -3  -1   3 294622. 7074.99   1
   3   1  -3 296572. 7128.11   1
   3   1  -2 220598. 5446.79   1
  -3  -1   2 212851. 5339.97   1
   3   1  -1 308472. 7285.85   1
   3   1   0 218310. 5416.00   1
   3   1   1 295716. 7065.29   1
   3   1   2 375684. 8805.71   1
   3   1   2 376152. 8589.55   3
   3   1   2 378429. 8794.42   2
  -3  -1  -3 190244. 5205.20   1
   3   1   3 196068. 5105.79   2
   3   1   3 198619. 4943.26   3
  -3  -1  -4 50557.5 2150.08   1
   3   1   4 55101.7 2072.99   2
   3   1   4 54617.7 1972.89   3
  -3  -1  -5 88078.7 3144.01   1
   3   1   5 90668.8 3026.47   2
   3   1   5 91345.6 3012.05   3
  -3  -1  -6 54012.2 2407.95   1
  -3  -1  -7 46038.4 2289.61   1
  -3  -1  -8 33214.9 1982.18   1
   3   2 -10 109.117 136.384   3
   3   2  -9 1168.68 381.647   2
   3   2  -8 219.841 155.077   2
   3   2  -7-69.8274 95.1741   2
   3   2  -6-22.3522 100.129   1
   3   2  -6 38.8799 70.4503   2
   3   2  -5 1486.67 333.060   1
   3   2  -5 1093.69 280.097   2
   3   2  -4 232.835 126.897   1
   3   2  -4 272.586 142.897   2
  -3  -2   3 623.348 185.107   1
   3   2  -3 922.684 241.262   1
   3   2  -2 6929.06 640.132   1
   3   2  -1 13229.2 880.255   1
   3   2   0 19780.7 1078.01   1
   3   2   1 8539.69 685.502   1
   3   2   2 232.173 121.092   1
  -3  -2  -2 236.641 116.758   1
   3   2   2 552.564 166.220   3
  -3  -2  -3 3489.07 470.777   1
   3   2   3 2999.54 401.049   2
   3   2   3 4009.58 500.095   3
  -3  -2  -4 203.730 112.779   1
   3   2   4 385.973 135.290   2
   3   2   4 149.143 73.1217   3
  -3  -2  -5 5211.67 630.042   1
   3   2   5 4746.01 547.140   2
   3   2   5 5124.46 616.192   3
  -3  -2  -6 670.169 234.612   1
   3   2   6 836.239 235.942   2
  -3  -2  -7-513.391 216.380   1
   3   3 -10 15738.7 1450.98   2
   3   3  -9 31092.2 2046.23   2
   3   3  -8 46256.5 2484.08   2
   3   3  -7 66919.2 3053.13   2
   3   3  -6 73294.4 3046.93   2
   3   3  -5 88650.8 3248.73   2
   3   3  -4 114293. 3682.08   2
   3   3  -4 105829. 3669.26   1
  -3  -3   3 86458.4 3040.09   1
   3   3  -3 88410.6 3051.94   1
   3   3  -2 186338. 5166.22   1
   3   3  -1 108868. 3410.30   1
   3   3   0 192452. 5142.64   1
  -3  -3   0 189659. 5121.66   1
   3   3   1 133603. 3935.86   1
   3   3   1 139342. 4082.18   3
  -3  -3  -1 132705. 3914.83   1
   3   3   2 201355. 5424.31   1
   3   3   2 202982. 5589.97   3
  -3  -3  -2 212999. 5523.17   1
   3   3   3 140554. 4174.37   1
  -3  -3  -3 145837. 4245.09   1
   3   3   3 149823. 4456.24   3
   3   3   4 71762.8 2522.17   2
  -3  -3  -4 75768.3 2749.70   1
   3   3   5 57276.2 2182.93   2
  -3  -3  -5 59476.5 2420.85   1
  -3  -3  -6 57487.7 2453.71   1
  -3  -3  -7 49882.5 2321.71   1
   3   4  -9 748.784 348.730   2
   3   4  -8-105.865 92.1032   2
   3   4  -7-139.349 207.074   2
   3   4  -6 1372.29 382.649   2
   3   4  -5 3206.81 565.093   2
   3   4  -4 1874.91 406.461   2
   3   4  -3 3476.46 536.625   2
   3   4  -2 162.008 111.825   1
  -3  -4   2-62.4936 120.850   1
  -3  -4   1 1249.06 295.878   1
   3   4  -1 685.159 224.427   1
   3   4   0 1895.20 360.769   1
  -3  -4   0 1557.76 330.081   1
   3   4   1 5575.00 622.841   1
   3   4   1 5793.54 708.060   3
  -3  -4  -1 5751.43 637.841   1
  -3  -4  -2 2935.66 444.909   1
   3   4   2 3399.85 474.574   1
   3   4   3 505.435 180.794   1
  -3  -4  -3 229.829 125.406   1
   3   4   4-0.86101 77.1748   2
  -3  -4  -4 244.591 138.701   1
  -3  -4  -5 60.5099 52.0995   1
  -3  -4  -6 496.930 210.868   1
   3   5  -8 30453.3 2222.40   2
   3   5  -7 56581.5 3044.76   2
   3   5  -6 47046.8 2717.74   2
   3   5  -5 72723.4 3299.67   2
   3   5  -4 74876.1 3192.93   2
   3   5  -3 70729.5 2976.11   2
   3   5  -2 100484. 3652.32   2
   3   5  -1 143033. 4518.57   2
  -3  -5   1 132299. 4351.74   1
  -3  -5   0 97991.1 3475.68   1
  -3  -5  -1 83004.2 3113.56   1
  -3  -5  -2 79416.6 2984.60   1
  -3  -5  -3 69939.9 2745.65   1
  -3  -5  -4 30805.2 1705.77   1
  -3  -5  -5 38293.6 1922.97   1
   3   6  -7 350.030 203.672   2
   3   6  -6 338.703 294.900   2
   3   6  -5 201.348 204.685   2
   3   6  -4 1901.82 492.582   2
   3   6  -3 60.2045 95.6675   2
   3   6  -2 64.8488 94.1693   2
   3   6  -1 205.594 149.773   2
   3   6   0-6.89924 48.2998   2
  -3  -6   0 244.373 157.425   1
   3   6   1 547.175 223.100   2
  -3  -6  -1 258.931 195.884   1
  -3  -6  -2-9.09715 92.2754   1
  -3  -6  -3 857.336 266.931   1
  -3  -6  -4 108.146 104.486   1
   3   7  -5 22083.4 1980.28   2
   3   7  -4 26001.3 2067.72   2
   3   7  -3 28561.5 2081.19   2
   3   7  -2 31152.5 2090.99   2
   3   7  -1 41701.5 2386.80   2
   3   7   0 47783.0 2501.85   2
   3   7   1 29303.6 1864.93   2
   3   7   2 25370.6 1687.47   2
  -3  -7  -2 26077.0 1768.42   1
  -3  -7  -3 29856.3 1867.65   1
   3   8  -3-244.899 209.965   2
   3   8  -2 1213.76 438.692   2
   3   8  -1 1965.46 557.973   2
   3   8   0 2211.18 525.397   2
   3   8   1 523.736 247.035   2
  -4   9   0-470.776 238.575   2
  -4   9  -1 440.005 154.176   2
   4  -8  -4 17629.3 1616.41   3
   4  -8  -3 18310.2 1569.33   3
   4  -8  -2 17170.7 1426.44   3
  -4   8   1 19201.8 1400.82   2
  -4   8   0 32049.9 1964.84   2
  -4   8  -1 22933.4 1734.18   2
  -4   8  -2 25187.2 1918.72   2
  -4   8  -3 19360.1 1747.46   2
   4  -7  -5 1891.33 518.229   3
   4  -7  -4 674.390 302.555   3
   4  -7  -3 336.424 217.424   3
  -4   7   2 995.355 247.161   2
  -4   7   2 1111.47 254.040   1
   4  -7  -2 1074.40 318.439   3
   4  -7  -1 86.0021 93.6786   3
  -4   7   1 345.083 188.157   2
  -4   7   0 23.0050 80.0289   2
  -4   7  -1 2295.77 496.722   2
  -4   7  -2 39.1754 98.3785   2
  -4   7  -3 144.261 178.562   2
  -4   7  -4 87.6255 125.680   2
   4  -6  -6 32279.9 2267.76   3
   4  -6  -5 33464.9 2209.23   3
   4  -6  -4 35516.8 2159.37   3
   4  -6  -3 74735.8 3074.49   3
  -4   6   3 68637.2 2047.37   1
  -4   6   2 17492.7 988.970   1
   4  -6  -2 15051.8 1083.14   2
  -4   6   2 16076.0 1058.46   2
   4  -6  -2 16293.8 1207.78   3
   4  -6  -1 45854.7 2020.06   3
  -4   6   1 44927.7 2006.54   2
  -4   6   0 61066.3 2615.01   2
   4  -6   0 64079.3 2333.34   3
  -4   6  -1 54655.9 2536.91   2
  -4   6  -2 35933.0 2087.05   2
  -4   6  -3 30614.4 2014.57   2
  -4   6  -4 24491.2 1860.52   2
  -4   6  -5 24178.8 1949.51   2
   4  -5  -7-299.305 212.089   3
   4  -5  -6 1472.24 435.198   3
   4  -5  -5-24.7106 89.1378   3
   4  -5  -4 407.174 123.748   2
   4  -5  -4 573.802 242.333   3
   4  -5  -3 7054.18 602.405   2
  -4   5   3 8040.81 512.425   1
   4  -5  -3 7985.09 848.029   3
  -4   5   2 1664.64 271.959   1
   4  -5  -2 1136.23 257.933   2
   4  -5  -2 1628.72 356.963   3
  -4   5   1 1997.36 354.134   2
   4  -5  -1 1645.38 352.679   2
   4  -5  -1 1571.84 326.535   3
   4  -5   0 12.7958 37.5215   3
   4  -5   0 165.915 134.217   2
  -4   5   0 107.002 136.817   2
  -4   5  -1 239.134 174.389   2
  -4   5  -2 81.5936 110.389   2
  -4   5  -3 423.476 211.822   2
  -4   5  -4 4122.69 712.456   2
  -4   5  -5 131.085 157.753   2
  -4   5  -6 994.677 422.063   2
   4  -4  -8 19743.4 1811.48   3
   4  -4  -7 23780.1 1881.43   3
   4  -4  -6 41858.5 2410.11   3
   4  -4  -5 38330.2 1134.41   2
   4  -4  -5 49559.6 2437.39   3
   4  -4  -4 83375.3 2340.31   2
  -4   4   4 80756.3 2042.97   1
   4  -4  -3 81680.7 2579.86   2
  -4   4   3 90943.4 2410.60   1
   4  -4  -3 89903.2 3201.70   3
  -4   4   2 82857.3 2476.61   1
   4  -4  -2 79949.5 2618.61   2
   4  -4  -2 81688.6 2858.87   3
  -4   4   1 98683.0 3013.67   1
   4  -4  -1 100184. 3158.32   2
   4  -4  -1 97162.4 3038.30   3
   4  -4   0 138687. 4164.41   2
  -4   4   0 134455. 4094.97   2
   4  -4   0 141686. 3690.21   3
   4  -4   1 185449. 5326.28   2
  -4   4  -1 186302. 5319.19   2
   4  -4   1 184086. 4324.09   3
  -4   4  -2 160533. 4965.18   2
  -4   4  -3 37822.8 2062.56   2
  -4   4  -4 91636.7 3660.65   2
  -4   4  -5 42421.8 2427.51   2
  -4   4  -6 34630.1 2279.11   2
  -4   4  -7 40708.4 2581.67   2
   4  -3  -8 1085.02 401.605   3
   4  -3  -7 1719.20 483.578   3
   4  -3  -6 80.7036 52.4257   2
   4  -3  -6 373.461 73.8684   2
   4  -3  -6 127.075 179.823   3
   4  -3  -5 1871.00 458.950   3
   4  -3  -5 1972.16 232.706   2
  -4   3   4 272.641 88.0234   1
   4  -3  -4 290.826 102.288   2
   4  -3  -4 360.270 211.235   3
   4  -3  -3 482.626 216.032   3
  -4   3   3 400.278 112.241   1
   4  -3  -2 288.875 145.613   3
  -4   3   2 355.769 118.640   1
   4  -3  -2 230.986 91.1072   2
  -4   3   1 1295.91 248.514   1
   4  -3  -1 1408.28 278.380   2
   4  -3  -1 1824.12 310.093   3
  -4   3   0 8712.44 732.349   1
   4  -3   0 9752.35 786.133   2
   4  -3   0 8633.06 580.820   3
  -4   3  -1 2621.79 426.247   2
  -4   3  -1 2616.75 428.755   1
   4  -3   1 3063.68 463.208   2
   4  -3   1 2691.13 236.617   3
  -4   3  -2-50.4197 130.170   2
   4  -3   2-34.3611 91.2098   2
  -4   3  -3 344.933 169.524   2
  -4   3  -4 8606.23 936.148   2
  -4   3  -5 1234.67 348.396   2
  -4   3  -6-153.310 142.431   2
  -4   3  -7-625.200 285.242   2
   4  -2  -9 42328.4 2731.46   3
   4  -2  -8 22461.7 1875.02   3
   4  -2  -7 86686.3 2454.86   2
   4  -2  -7 83791.3 3733.84   3
   4  -2  -6 72678.3 2156.84   2
   4  -2  -6 70952.7 2062.04   1
   4  -2  -6 68073.0 3154.74   3
   4  -2  -5 93840.8 2523.25   1
   4  -2  -5 80021.3 3346.71   3
   4  -2  -4 130822. 3366.36   1
  -4   2   4 130660. 3313.25   1
   4  -2  -3 153543. 3924.93   1
   4  -2  -3 151625. 4033.18   2
  -4   2   3 149458. 3843.38   1
  -4   2   2 122906. 3331.72   1
   4  -2  -2 122590. 3455.46   2
  -4   2   1 123524. 3484.78   1
   4  -2  -1 126506. 3593.99   2
  -4   2   0 135082. 3839.94   1
   4  -2   0 133789. 3866.92   2
  -4   2  -1 239703. 6207.26   1
   4  -2   1 239621. 6185.47   2
  -4   2  -2 122486. 3894.54   1
   4  -2   2 124555. 3854.22   2
  -4   2  -3 80293.6 3046.47   1
  -4   2  -3 82869.7 3098.50   2
  -4   2  -4 50028.7 2386.25   1
  -4   2  -4 48978.3 2345.89   2
  -4   2  -5 56154.3 2696.29   1
  -4   2  -5 56326.0 2675.58   2
  -4   2  -6 50679.1 2653.54   1
  -4   2  -6 50833.7 2647.87   2
  -4   2  -7 41628.1 2482.99   1
  -4   2  -8 24902.0 1980.85   1
   4  -1  -9 1394.03 494.255   3
   4  -1  -8 892.290 368.158   3
   4  -1  -7 2087.89 510.553   3
   4  -1  -7 1759.84 312.071   1
   4  -1  -6 2348.38 341.343   1
   4  -1  -5 5966.47 540.508   1
  -4   1   5 7060.14 573.885   1
  -4   1   4 1037.99 210.192   1
   4  -1  -4 849.766 196.914   1
   4  -1  -3 212.008 101.923   1
  -4   1   3 150.740 77.7982   1
   4  -1  -2 40065.4 1567.90   1
  -4   1   2 36869.4 1488.13   1
  -4   1   1 1327.71 259.521   1
   4  -1  -1 1218.23 241.025   1
   4  -1   0 911.310 219.278   2
  -4   1   0 737.767 193.094   1
   4  -1   1 1755.91 327.316   2
   4  -1   2 3985.71 513.962   2
   4  -1   2 4377.86 317.544   3
  -4   1  -3 2067.02 395.814   1
   4  -1   3 2619.83 222.701   3
   4  -1   3 2893.06 452.708   2
  -4   1  -4 2386.56 462.176   1
  -4   1  -5 316.300 144.952   1
  -4   1  -6-48.4791 86.0267   1
  -4   1  -7 1221.29 398.853   1
  -4   1  -8 296.570 158.165   1
   4   0  -9 33423.6 2363.36   3
   4   0  -8 47602.2 2093.32   2
   4   0  -7 70981.6 2595.47   2
   4   0  -7 65204.6 2518.96   1
   4   0  -6 72122.0 2518.20   2
   4   0  -6 68824.0 2519.51   1
  -4   0   5 117790. 3484.10   1
   4   0  -5 112634. 3482.25   1
  -4   0   4 118074. 3430.75   1
   4   0  -4 117921. 3493.63   1
   4   0  -3 111241. 3317.76   1
  -4   0   3 111408. 3233.53   1
   4   0  -2 480653. 10727.9   1
  -4   0   2 456223. 10623.9   1
   4   0  -1 103183. 3140.85   1
  -4   0   1 102383. 3102.36   1
   4   0   0 269804. 6701.08   1
   4   0   1 307334. 7498.69   1
   4   0   1 298201. 7454.32   2
  -4   0  -2 192190. 5326.43   1
   4   0   2 191496. 5268.00   2
   4   0   2 196299. 4722.99   3
  -4   0  -3 129346. 4115.64   1
   4   0   3 131367. 4015.50   2
   4   0   3 131614. 3419.45   3
  -4   0  -4 87061.4 3306.26   1
   4   0   4 93065.6 2640.60   3
  -4   0  -5 82304.9 3294.34   1
   4   0   5 84638.6 2580.73   3
  -4   0  -6 68850.9 3050.66   1
  -4   0  -7 38647.8 2281.81   1
  -4   0  -8 35021.0 2232.29   1
   4   1  -9 89.4484 125.915   2
   4   1  -8 134.196 188.224   2
   4   1  -7 198.810 79.4920   2
   4   1  -6 621.403 219.464   2
   4   1  -6 570.042 213.081   1
   4   1  -5 9099.73 822.602   1
   4   1  -4 108.248 76.7322   1
  -4  -1   4 115.313 86.2693   1
  -4  -1   3 8069.01 693.463   1
   4   1  -3 7994.32 719.242   1
   4   1  -2 2772.11 410.100   1
  -4  -1   2 2804.01 392.031   1
   4   1  -1 12741.3 903.808   1
   4   1   0 1451.58 293.486   1
   4   1   1 72.0685 82.7379   1
   4   1   2 158.918 112.204   2
  -4  -1  -2 118.964 76.3270   1
   4   1   2 127.956 95.9546   1
   4   1   2 275.848 124.753   3
   4   1   3 2555.90 358.684   3
   4   1   3 2788.48 434.603   2
  -4  -1  -3 2482.75 435.068   1
  -4  -1  -4 212.989 136.905   1
   4   1   4 197.031 66.9934   3
  -4  -1  -5 6434.53 778.914   1
   4   1   5 6723.21 659.802   3
  -4  -1  -6 130.065 87.0939   1
  -4  -1  -7 1024.43 348.135   1
  -4  -1  -8 1180.91 390.206   1
   4   2  -9 33063.8 2025.02   2
   4   2  -8 54511.4 2683.41   2
   4   2  -7 74914.3 3051.56   2
   4   2  -6 76735.2 2973.06   2
   4   2  -5 96711.1 3358.34   2
   4   2  -5 91858.9 3353.25   1
  -4  -2   4 66853.9 2566.79   1
   4   2  -4 69938.6 2719.85   1
  -4  -2   3 142336. 4277.80   1
   4   2  -3 146290. 4378.13   1
   4   2  -2 184036. 5184.26   1
  -4  -2   2 187276. 5140.73   1
   4   2  -1 173922. 4892.21   1
   4   2   0 137946. 4097.62   1
  -4  -2   0 137574. 4107.52   1
   4   2   1 99981.1 3305.64   1
  -4  -2  -1 101630. 3337.94   1
   4   2   2 104208. 3421.06   1
  -4  -2  -2 102396. 3432.16   1
   4   2   2 102457. 3282.24   3
  -4  -2  -3 101860. 3457.99   1
   4   2   3 99396.9 3283.95   2
   4   2   3 98154.1 3255.69   3
  -4  -2  -4 28174.7 1654.99   1
   4   2   4 28122.5 1507.31   3
  -4  -2  -5 90688.8 3425.84   1
  -4  -2  -6 42505.5 2231.83   1
  -4  -2  -7 26208.9 1769.08   1
   4   3  -9 813.910 295.765   2
   4   3  -8 304.519 211.730   2
   4   3  -7 2134.77 491.604   2
   4   3  -6 2032.85 456.755   2
   4   3  -5 4740.73 653.072   2
  -4  -3   4 2686.03 491.622   1
  -4  -3   3 3493.42 526.260   1
   4   3  -2 181.329 154.437   1
  -4  -3   2 10.6170 62.4636   1
   4   3  -1 520.543 208.391   1
  -4  -3   1 588.577 210.453   1
   4   3   0 537.589 201.371   1
  -4  -3   0 685.778 214.624   1
   4   3   1-29.3644 101.766   3
  -4  -3  -1 179.820 111.077   1
  -4  -3  -2 2528.51 436.181   1
   4   3   2 2822.65 474.846   3
  -4  -3  -3 936.441 276.786   1
  -4  -3  -4 2967.82 510.166   1
  -4  -3  -5 47.0134 98.8613   1
  -4  -3  -6 98.6307 75.4761   1
   4   4  -9 17855.6 1664.26   2
   4   4  -8 42993.5 2617.09   2
   4   4  -7 26011.6 1903.00   2
   4   4  -6 72457.8 3231.99   2
   4   4  -5 52482.9 2568.35   2
   4   4  -4 50128.6 2449.74   2
  -4  -4   3 79134.5 3117.83   1
  -4  -4   2 129502. 4285.34   1
  -4  -4   1 150728. 4706.29   1
  -4  -4   0 118856. 3970.17   1
  -4  -4  -1 76002.4 2955.39   1
  -4  -4  -2 90049.0 3302.06   1
  -4  -4  -3 60719.2 2624.70   1
  -4  -4  -4 59239.0 2624.21   1
  -4  -4  -5 45339.2 2296.88   1
  -4  -4  -6 36633.0 2078.09   1
   4   5  -7 1610.17 490.018   2
   4   5  -6-500.213 259.083   2
   4   5  -5 352.561 254.124   2
   4   5  -4 453.807 262.896   2
   4   5  -3-93.0767 109.037   2
  -4  -5   2 3770.91 627.715   1
  -4  -5   1 90.9586 110.975   1
  -4  -5   0 4180.37 648.403   1
  -4  -5  -1 194.077 141.994   1
  -4  -5  -2 1507.94 379.934   1
  -4  -5  -3-135.092 197.507   1
  -4  -5  -4-370.527 194.190   1
  -4  -5  -5-275.814 169.334   1
   4   6  -6 30905.2 2317.56   2
   4   6  -5 28939.0 2098.85   2
   4   6  -4 37198.9 2335.23   2
   4   6  -3 34425.9 2171.26   2
   4   6  -2 35096.3 2157.41   2
   4   6  -1 85818.0 3620.26   2
  -4  -6   1 88971.6 3675.83   1
  -4  -6   0 26509.9 1784.56   1
  -4  -6  -1 30434.8 1933.20   1
  -4  -6  -2 28540.0 1861.22   1
  -4  -6  -3 20805.3 1566.43   1
  -4  -6  -4 24750.9 1700.65   1
   4   7  -4 468.052 308.142   2
   4   7  -3-69.5279 111.360   2
   4   7  -2 1076.85 381.949   2
   4   7  -1-252.134 187.149   2
   4   7   0 965.867 362.076   2
  -4  -7  -1 377.537 236.683   1
   4   7   1 76.9120 103.903   2
   4   7   2 98.5997 115.001   2
  -4  -7  -2 150.525 74.2967   1
   4   8  -1 24957.5 2001.63   2
   4   8   0 22565.0 1835.67   2
   4   8   1 16141.8 1515.45   2
   5  -8  -4 405.718 238.798   3
   5  -8  -3-109.761 128.740   3
   5  -8  -2 419.901 215.097   3
  -5   8   1 298.573 179.059   2
  -5   8   0 266.197 178.418   2
  -5   8  -1 316.192 212.259   2
  -5   8  -2-82.5473 128.182   2
   5  -7  -5 18348.2 1700.25   3
   5  -7  -4 27844.0 1948.05   3
   5  -7  -3 18590.2 1480.21   3
  -5   7   2 25043.1 1356.36   1
   5  -7  -2 22738.2 1561.26   3
  -5   7   1 33453.1 1783.54   1
  -5   7   1 32976.8 1927.00   2
   5  -7  -1 32441.4 1772.69   3
  -5   7   0 37515.4 2135.71   2
  -5   7  -1 27136.4 1886.70   2
  -5   7  -2 27750.3 2016.46   2
  -5   7  -3 14148.0 1483.68   2
   5  -6  -6-55.9335 211.030   3
   5  -6  -5 138.770 86.4903   3
   5  -6  -4 49.9200 127.427   3
   5  -6  -3 436.001 240.212   3
  -5   6   3 217.191 106.662   1
  -5   6   2 14.5494 93.0638   1
   5  -6  -2-118.000 131.626   3
  -5   6   1 98.4005 88.5126   1
   5  -6  -1 33.2610 58.8996   3
  -5   6   0 180.863 139.942   2
   5  -6   0-9.76730 42.1278   3
  -5   6  -1 516.528 255.117   2
  -5   6  -2 220.333 211.431   2
  -5   6  -3 1960.80 530.111   2
  -5   6  -4 387.862 197.587   2
   5  -5  -7 20280.7 1830.76   3
   5  -5  -6 19517.4 1694.90   3
   5  -5  -5 24667.7 1811.16   3
  -5   5   4 32733.4 1169.92   1
   5  -5  -4 33596.7 2029.20   3
   5  -5  -3 49728.2 2069.80   2
  -5   5   3 53668.5 1866.51   1
   5  -5  -3 55945.2 2513.83   3
  -5   5   2 34551.4 1548.91   1
   5  -5  -2 31511.6 1660.51   2
   5  -5  -2 34074.1 1764.01   3
  -5   5   1 42090.8 1892.13   1
   5  -5  -1 40215.0 1997.47   2
   5  -5  -1 41134.4 1820.35   3
  -5   5   0 72812.1 2814.61   1
  -5   5   0 74427.3 2971.94   2
   5  -5   0 69372.0 2311.39   3
  -5   5  -1 57138.8 2612.17   2
  -5   5  -2 28620.2 1852.92   2
  -5   5  -3 44144.4 2485.38   2
  -5   5  -4 24671.9 1891.39   2
  -5   5  -5 25175.7 1983.64   2
   5  -4  -7 726.555 324.772   3
   5  -4  -6 1194.03 385.154   3
  -5   4   5 99.3057 43.9199   1
   5  -4  -5 430.388 203.205   3
  -5   4   4 330.228 113.555   1
   5  -4  -4 214.296 57.5799   2
   5  -4  -4 365.537 192.211   3
  -5   4   3 55.5468 81.8179   1
   5  -4  -3 325.428 155.896   2
   5  -4  -3 207.514 146.820   3
   5  -4  -2 376.146 170.955   2
  -5   4   2 286.431 143.391   1
   5  -4  -2 216.321 137.521   3
  -5   4   1 1818.80 342.263   1
   5  -4  -1 2646.00 439.846   2
   5  -4  -1 1697.01 319.237   3
  -5   4   0 378.735 153.926   1
   5  -4   0 229.392 107.775   3
  -5   4  -1 66.2694 153.864   1
   5  -4   1 13.0156 25.3907   3
  -5   4  -2 1756.12 408.591   2
  -5   4  -2 1745.03 425.266   1
  -5   4  -3 581.368 255.084   2
  -5   4  -4-93.9217 115.050   2
  -5   4  -5-16.7008 78.3939   2
  -5   4  -6 1181.25 436.359   2
  -5   4  -6 1176.33 423.342   1
   5  -3  -8 24723.4 2047.96   3
   5  -3  -7 44982.4 2731.17   3
   5  -3  -6 42363.1 2522.22   3
  -5   3   5 43392.8 1465.10   1
   5  -3  -5 38415.5 1564.68   2
   5  -3  -5 38850.4 2277.68   3
   5  -3  -4 107311. 3192.21   2
  -5   3   4 109112. 3000.25   1
   5  -3  -4 101439. 3870.88   3
   5  -3  -3 97632.0 3050.39   2
  -5   3   3 97545.6 2900.74   1
   5  -3  -3 93645.9 3465.20   3
  -5   3   2 151573. 4177.84   1
   5  -3  -2 149074. 4304.81   2
   5  -3  -2 149277. 4481.37   3
  -5   3   1 88838.6 2967.26   1
   5  -3  -1 89826.7 3040.71   2
   5  -3  -1 90228.9 2939.43   3
  -5   3   0 132983. 4143.41   1
   5  -3   0 134371. 4203.02   2
   5  -3   0 141222. 3731.83   3
  -5   3  -1 99889.6 3502.76   1
   5  -3   1 102043. 2593.35   3
  -5   3  -2 82058.1 3214.69   1
  -5   3  -3 52211.5 2555.03   1
  -5   3  -4 56184.7 2790.82   1
  -5   3  -5 46861.4 2644.25   1
  -5   3  -6 27723.2 2076.00   1
   5  -2  -8 1421.99 484.010   3
   5  -2  -7 1005.47 424.411   3
   5  -2  -6 1396.66 431.350   3
   5  -2  -6 1063.81 231.617   1
  -5   2   5-32.0811 42.6708   1
   5  -2  -5 58.0491 31.5487   1
   5  -2  -4 3804.97 447.593   1
  -5   2   4 3437.42 396.592   1
   5  -2  -3 249.971 108.486   1
  -5   2   3 228.349 113.177   1
   5  -2  -2 249.557 118.684   2
  -5   2   2 26.9361 43.1639   1
   5  -2  -1-32.8098 100.575   2
  -5   2   1 365.165 175.598   1
  -5   2   0 3876.85 519.719   1
   5  -2   0 4151.21 551.726   2
  -5   2  -1 3985.37 561.637   1
   5  -2   2 1503.98 148.728   3
  -5   2  -2 1574.44 377.027   1
   5  -2   2 1754.37 169.921   3
  -5   2  -3 2882.65 535.003   1
  -5   2  -4 553.487 252.808   1
  -5   2  -5 2321.25 515.587   1
  -5   2  -6 835.932 302.719   1
   5  -1  -8 28003.2 2142.03   3
   5  -1  -7 64165.7 2372.17   2
   5  -1  -6 58507.2 2226.39   1
  -5   1   5 36805.7 1601.61   1
   5  -1  -5 37103.7 1665.33   1
   5  -1  -4 72525.5 2532.24   1
  -5   1   4 69539.6 2422.03   1
   5  -1  -3 147417. 4196.14   1
  -5   1   3 143987. 4074.66   1
   5  -1  -2 127503. 3818.03   1
  -5   1   2 126089. 3732.83   1
   5  -1  -1 122028. 3736.49   1
  -5   1   1 118342. 3663.75   1
   5  -1  -1 121510. 3813.86   2
  -5   1   0 99032.6 3299.50   1
   5  -1   0 96726.4 3281.46   2
  -5   1  -1 117905. 3808.91   1
   5  -1   1 114437. 3776.26   2
  -5   1  -2 61508.2 2582.97   1
   5  -1   2 60828.7 1818.80   3
  -5   1  -3 101163. 3677.60   1
   5  -1   3 97550.3 2500.55   3
  -5   1  -4 64502.6 2912.09   1
  -5   1  -5 73507.4 3287.55   1
  -5   1  -6 37101.0 2300.57   1
  -5   1  -7 32566.5 2261.86   1
   5   0  -9 387.303 189.203   3
   5   0  -8 27.8819 104.468   2
   5   0  -7 8.22902 45.5292   2
   5   0  -6 6106.88 682.608   1
   5   0  -5 2554.22 424.240   1
  -5   0   5 2300.96 388.125   1
   5   0  -4 1380.86 309.781   1
  -5   0   4 1170.55 271.179   1
  -5   0   3 209.461 106.772   1
   5   0  -3 171.435 96.7300   1
  -5   0   2 314.372 148.564   1
   5   0  -2 346.008 152.650   1
   5   0  -1 5873.71 647.368   1
  -5   0   1 4638.67 565.000   1
  -5   0   0 98.7783 80.2480   1
   5   0   0 190.692 131.159   1
  -5   0  -1 8512.89 820.991   1
   5   0   1 7583.37 764.702   2
   5   0   2 409.439 134.620   3
  -5   0  -2 241.313 138.739   1
  -5   0  -3 224.285 133.256   1
   5   0   3 76.3819 65.0386   3
  -5   0  -4-98.0143 146.391   1
   5   0   4-10.0061 72.6047   3
  -5   0  -5 119.831 73.6662   1
  -5   0  -6 697.847 301.985   1
  -5   0  -7 201.731 177.529   1
   5   1  -8 46568.4 2332.29   2
   5   1  -7 52289.8 2370.24   2
   5   1  -6 84103.5 3160.09   2
  -5  -1   5 65694.0 2566.46   1
  -5  -1   4 86933.3 3064.77   1
   5   1  -4 84570.5 3106.19   1
   5   1  -3 135963. 4244.06   1
  -5  -1   3 136827. 4156.56   1
   5   1  -2 245908. 6509.39   1
  -5  -1   2 237006. 6365.60   1
   5   1  -1 145551. 4448.21   1
  -5  -1   1 148030. 4422.99   1
   5   1   0 96451.0 3323.96   1
  -5  -1   0 93622.5 3275.04   1
  -5  -1  -1 110599. 3722.51   1
  -5  -1  -2 91189.9 3328.18   1
   5   1   2 88055.5 2900.22   3
  -5  -1  -3 61656.7 2702.48   1
   5   1   3 62310.3 2266.24   3
  -5  -1  -4 93722.6 3602.12   1
   5   1   4 90266.9 2973.26   3
  -5  -1  -5 51085.2 2612.18   1
  -5  -1  -6 32385.8 2087.42   1
  -5  -1  -7 20406.2 1694.70   1
   5   2  -9 680.000 322.493   2
   5   2  -8 19.2262 95.2420   2
   5   2  -7 175.445 96.4591   2
   5   2  -6 80.6304 78.3090   2
  -5  -2   5 1811.53 407.316   1
  -5  -2   4 489.720 194.655   1
  -5  -2   3 368.517 191.226   1
  -5  -2   2 890.066 256.782   1
  -5  -2   1 416.659 171.962   1
  -5  -2   0 85.7479 97.0264   1
  -5  -2  -1 13459.5 1094.28   1
  -5  -2  -2 6274.35 765.739   1
   5   2   2 6085.25 678.436   3
  -5  -2  -3 615.823 257.167   1
   5   2   3 635.954 171.882   3
  -5  -2  -4 14.6667 114.184   1
  -5  -2  -5 517.988 241.854   1
  -5  -2  -6 67.7958 100.540   1
  -5  -2  -7 116.811 133.028   1
   5   3  -9 17887.1 1622.29   2
   5   3  -8 24797.6 1876.36   2
   5   3  -7 35259.1 2146.20   2
   5   3  -6 54974.2 2674.86   2
   5   3  -5 56415.3 2661.07   2
  -5  -3   4 34928.7 1940.24   1
  -5  -3   3 94856.5 3523.45   1
  -5  -3   2 83802.9 3217.49   1
  -5  -3   1 116092. 3965.84   1
  -5  -3   0 47060.1 2240.66   1
  -5  -3  -1 61062.3 2662.61   1
  -5  -3  -2 58888.0 2668.14   1
  -5  -3  -3 58105.3 2685.38   1
  -5  -3  -4 58155.8 2770.40   1
  -5  -3  -5 47229.5 2526.53   1
  -5  -3  -6 32346.1 2089.91   1
   5   4  -8 155.101 92.7188   2
   5   4  -7-227.001 180.293   2
   5   4  -6 659.561 289.182   2
   5   4  -5 282.910 179.118   2
  -5  -4   4 232.164 194.694   1
  -5  -4   3 725.368 280.483   1
  -5  -4   2 570.641 234.092   1
  -5  -4   1 180.468 139.733   1
  -5  -4   0 130.916 119.167   1
  -5  -4  -1 460.864 197.672   1
  -5  -4  -2-118.026 173.405   1
  -5  -4  -3 1218.33 357.620   1
  -5  -4  -4 454.585 217.711   1
  -5  -4  -5 1393.16 398.964   1
   5   5  -6 38869.5 2470.53   2
   5   5  -5 42295.7 2491.42   2
   5   5  -4 34974.6 2209.04   2
   5   5  -3 48955.4 2600.42   2
  -5  -5   3 42275.2 2432.68   1
  -5  -5   2 65797.8 3073.46   1
  -5  -5   1 53066.1 2680.02   1
  -5  -5   0 39132.5 2244.23   1
  -5  -5  -1 39003.4 2236.44   1
  -5  -5  -2 42147.2 2362.13   1
  -5  -5  -3 28157.2 1898.29   1
  -5  -5  -4 33695.0 2105.48   1
   5   6  -4-38.1794 102.044   2
   5   6  -3 423.216 206.455   2
   5   6  -2 182.073 215.178   2
  -5  -6   2 40.1930 175.495   1
  -5  -6   1-194.544 159.737   1
  -5  -6   0 83.7022 47.9892   1
  -5  -6  -1 77.7658 110.091   1
  -5  -6  -2 455.542 258.293   1
  -5  -6  -3 328.866 177.916   1
   5   7  -1 23545.8 1911.43   2
  -5  -7   1 23990.3 1965.14   1
   5   7   0 15106.8 1502.37   2
  -5  -7   0 17122.9 1604.45   1
   5   7   1 17825.7 1602.13   2
  -5  -7  -1 13645.0 1399.53   1
  -5  -7  -2 20856.6 1738.79   1
   6  -8  -3 12716.7 1294.68   3
  -6   8  -1 14489.5 1432.74   1
   6  -7  -4-7.70137 185.627   3
   6  -7  -3 1836.12 441.674   3
   6  -7  -2-155.940 124.794   3
  -6   7   1-523.787 220.801   1
  -6   7   0 626.988 283.489   1
  -6   7  -1-67.7349 106.328   1
  -6   7  -2-68.7236 117.517   2
  -6   7  -2-440.836 250.188   1
   6  -6  -5 13424.9 1409.70   3
   6  -6  -4 38402.4 2320.81   3
   6  -6  -3 16402.9 1367.62   3
  -6   6   2 32569.1 1675.45   1
   6  -6  -2 31786.6 1827.97   3
  -6   6   1 31092.7 1754.67   1
   6  -6  -1 29624.5 1564.76   3
  -6   6   0 23078.3 1603.09   1
  -6   6  -1 18141.7 1508.12   1
  -6   6  -2 19546.0 1644.41   1
  -6   6  -2 22459.4 1828.26   2
  -6   6  -3 15799.1 1557.29   1
  -6   6  -3 17165.2 1661.38   2
   6  -5  -6 105.973 72.3549   3
   6  -5  -5 375.733 230.821   3
   6  -5  -4 2211.93 518.893   3
  -6   5   3 144.713 119.079   1
   6  -5  -3 326.633 195.574   3
  -6   5   2 271.746 162.471   1
   6  -5  -2-60.0041 121.413   3
  -6   5   1 1644.51 369.080   1
   6  -5  -1 760.628 244.892   3
  -6   5   0 1375.72 361.009   1
   6  -5   0 1557.93 294.672   3
  -6   5  -1 1089.91 347.541   1
  -6   5  -2 209.103 83.7046   1
  -6   5  -3 1340.64 429.591   1
  -6   5  -4 95.6907 125.287   1
   6  -4  -7 22237.6 1946.80   3
   6  -4  -6 13859.7 1434.09   3
   6  -4  -5 26694.3 1931.45   3
  -6   4   4 42211.8 1684.71   1
   6  -4  -4 39203.0 2254.84   3
   6  -4  -3 56103.7 2340.60   2
  -6   4   3 58394.6 2205.57   1
   6  -4  -3 57613.2 2629.99   3
  -6   4   2 57663.4 2325.72   1
   6  -4  -2 59074.0 2477.10   3
  -6   4   1 45603.5 2123.22   1
   6  -4  -1 47388.8 1986.61   3
  -6   4   0 50465.8 2381.37   1
   6  -4   0 51253.3 1860.22   3
  -6   4  -1 56522.9 2620.21   1
   6  -4   1 52692.7 1575.22   3
  -6   4  -2 23978.3 1721.79   1
  -6   4  -3 77307.6 3506.64   1
  -6   4  -4 30278.3 2154.72   1
   6  -3  -7 27.6905 67.7985   3
   6  -3  -6-145.016 190.203   3
   6  -3  -5 1754.93 479.936   3
  -6   3   5 1635.48 289.618   1
   6  -3  -4 17.2808 90.7462   3
  -6   3   4-10.1420 43.6264   1
   6  -3  -4-61.3413 58.1077   2
   6  -3  -3 204.524 156.728   3
  -6   3   3 475.427 179.819   1
   6  -3  -2 61.7323 114.949   3
  -6   3   2 125.072 97.4466   1
   6  -3  -1 185.170 121.023   3
  -6   3   1 379.942 174.381   1
  -6   3   0 2997.75 519.000   1
   6  -3   0 2450.35 373.922   3
  -6   3  -1 1537.46 394.690   1
   6  -3   1 1517.55 224.135   3
  -6   3  -2 949.026 340.837   1
  -6   3  -3 219.382 129.904   1
  -6   3  -4-128.681 138.934   1
  -6   3  -5 37.2346 185.417   1
   6  -2  -8 34594.8 2558.62   3
   6  -2  -7 31843.1 2301.18   3
  -6   2   6 37194.3 1621.44   1
   6  -2  -6 36152.1 2362.58   3
  -6   2   5 44446.7 1829.11   1
   6  -2  -5 41840.4 1872.15   1
   6  -2  -4 67008.3 2512.22   1
   6  -2  -4 66365.1 2610.36   2
  -6   2   4 64822.2 2381.65   1
   6  -2  -3 90115.9 3153.86   2
  -6   2   3 89187.0 3025.12   1
  -6   2   2 88906.7 3103.27   1
  -6   2   1 59535.7 2463.77   1
  -6   2   0 68875.9 2799.39   1
  -6   2  -1 41262.6 2144.75   1
  -6   2  -2 60242.0 2715.44   1
   6  -2   2 49900.6 1476.41   3
  -6   2  -3 52789.8 2696.40   1
  -6   2  -4 44308.7 2555.67   1
  -6   2  -5 29619.0 2128.57   1
   6  -1  -8 1479.00 496.025   3
   6  -1  -7 33.6638 105.211   2
  -6   1   6 1719.24 343.113   1
   6  -1  -5 1071.26 274.846   1
  -6   1   5 1048.18 276.604   1
  -6   1   4 603.056 197.360   1
   6  -1  -4 474.291 190.473   1
   6  -1  -3 6313.91 706.733   1
  -6   1   3 6555.95 689.736   1
  -6   1   2 2384.38 420.500   1
  -6   1   1 2607.29 462.554   1
  -6   1   0 13310.9 1100.36   1
  -6   1  -1 641.130 253.099   1
   6  -1   2 844.147 179.573   3
  -6   1  -2 799.223 274.289   1
  -6   1  -3 188.762 156.062   1
  -6   1  -4-8.75736 82.3516   1
  -6   1  -5 133.391 166.198   1
   6   0  -8 24347.7 1560.25   2
   6   0  -7 35323.2 1901.15   2
  -6   0   6 54884.2 2366.56   1
  -6   0   5 42163.3 2002.11   1
  -6   0   4 41950.2 1994.73   1
  -6   0   3 150528. 4550.89   1
  -6   0   2 51771.1 2288.78   1
  -6   0   1 96795.8 3456.88   1
  -6   0   0 80415.2 3122.02   1
  -6   0  -1 62448.6 2739.67   1
  -6   0  -2 80495.5 3265.87   1
   6   0   2 74914.0 2531.61   3
  -6   0  -3 75560.3 3309.00   1
  -6   0  -4 65003.5 3138.32   1
  -6   0  -5 41198.3 2496.23   1
  -6   0  -6 19762.0 1736.13   1
   6   1  -8 841.796 287.643   2
   6   1  -7 86.2059 123.296   2
  -6  -1   6 1806.71 425.329   1
  -6  -1   5 232.814 131.606   1
  -6  -1   4 464.442 223.131   1
  -6  -1   3 3239.29 527.296   1
  -6  -1   2 2295.68 445.123   1
  -6  -1   1-183.449 130.629   1
  -6  -1   0 1123.20 307.788   1
  -6  -1  -1 964.981 305.731   1
  -6  -1  -2-2.96241 126.702   1
   6   1   2 202.624 118.335   3
  -6  -1  -3 3156.14 600.983   1
  -6  -1  -4 1376.87 415.462   1
  -6  -1  -5 268.306 189.622   1
   6   2  -9 15619.2 1467.30   2
   6   2  -8 21331.8 1633.43   2
   6   2  -7 32603.7 2021.79   2
   6   2  -6 61707.8 2862.14   2
  -6  -2   5 43289.8 2233.90   1
  -6  -2   4 61660.8 2766.32   1
  -6  -2   3 67651.8 2883.66   1
  -6  -2   2 71631.4 2972.65   1
  -6  -2   1 61400.0 2720.68   1
  -6  -2   0 45926.6 2324.95   1
  -6  -2  -1 55032.6 2638.00   1
  -6  -2  -2 66151.1 3006.46   1
  -6  -2  -3 26717.5 1846.11   1
  -6  -2  -4 59847.5 3013.15   1
  -6  -2  -5 21652.3 1752.66   1
   6   3  -8-162.426 156.840   2
   6   3  -7 1715.08 477.709   2
   6   3  -6 306.784 194.900   2
  -6  -3   5 27.4307 84.3020   1
  -6  -3   4 1320.28 379.883   1
  -6  -3   3 792.394 286.496   1
  -6  -3   2 567.194 243.023   1
  -6  -3   1 1557.77 397.674   1
  -6  -3   0 53.4358 48.2561   1
  -6  -3  -1 826.749 257.341   1
  -6  -3  -2-37.8757 88.5149   1
  -6  -3  -3 1764.06 448.472   1
  -6  -3  -4-220.451 225.509   1
  -6  -3  -5 166.282 157.929   1
   6   4  -6 26733.1 1965.48   2
   6   4  -5 32487.5 2191.11   2
  -6  -4   4 35138.0 2173.89   1
  -6  -4   3 39893.9 2334.42   1
  -6  -4   2 44471.3 2466.37   1
  -6  -4   1 39306.9 2297.36   1
  -6  -4   0 41129.4 2362.46   1
  -6  -4  -1 52665.8 2736.84   1
  -6  -4  -2 37232.2 2252.32   1
  -6  -4  -3 36308.6 2277.01   1
  -6  -4  -4 28783.0 2042.97   1
   6   5  -5 80.3923 140.895   2
  -6  -5   4 457.081 272.610   1
   6   5  -4 74.9945 77.0198   2
  -6  -5   3 207.531 151.750   1
  -6  -5   2 1396.73 445.019   1
  -6  -5   1 441.084 274.648   1
  -6  -5   0-20.4439 65.4545   1
  -6  -5  -1 457.384 282.845   1
  -6  -5  -2 671.832 295.509   1
  -6  -5  -3-251.837 246.675   1
  -6  -6   1 11020.7 1277.52   1
  -6  -6   0 20521.4 1782.59   1
   7  -7  -4 10867.9 1263.77   3
  -7   7   0 9877.72 1113.88   1
  -7   7  -1 15399.5 1492.76   1
   7  -6  -5 329.410 221.410   3
   7  -6  -4 202.862 224.390   3
   7  -6  -3 273.764 121.692   3
   7  -6  -2 62.4539 81.9241   3
  -7   6   2-101.539 102.985   1
  -7   6   1 1286.99 349.827   1
  -7   6   0 72.5808 104.773   1
  -7   6  -1-319.526 204.325   1
  -7   6  -2-203.985 177.568   1
   7  -5  -5 11600.5 1307.20   3
   7  -5  -4 23772.2 1776.10   3
  -7   5   3 19138.6 1256.81   1
   7  -5  -3 18947.0 1472.54   3
  -7   5   2 19749.4 1374.72   1
   7  -5  -2 19222.9 1367.08   3
  -7   5   1 25253.6 1664.56   1
   7  -5  -1 25506.0 1426.57   3
  -7   5   0 19434.7 1526.60   1
  -7   5  -1 13761.5 1345.09   1
  -7   5  -2 33299.1 2240.59   1
   7  -4  -6 268.659 197.851   3
   7  -4  -5 1374.38 434.147   3
  -7   4   4 540.710 198.099   1
   7  -4  -4 670.330 296.429   3
  -7   4   3 220.471 135.469   1
   7  -4  -3 324.817 190.824   3
  -7   4   2 128.717 110.150   1
   7  -4  -2 276.330 161.176   3
  -7   4   1 2434.53 494.208   1
   7  -4  -1 2016.31 382.176   3
  -7   4   0 771.882 285.198   1
  -7   4  -1-195.506 157.881   1
  -7   4  -2 41.6530 85.2425   1
  -7   4  -3 24.8152 146.201   1
   7  -3  -6 16682.8 1652.17   3
   7  -3  -5 33228.6 2280.60   3
  -7   3   5 37821.6 1751.44   1
  -7   3   4 29269.0 1550.88   1
   7  -3  -4 24756.3 1828.92   3
  -7   3   3 56075.3 2364.66   1
   7  -3  -3 49006.9 2543.30   3
  -7   3   2 38743.7 1968.88   1
   7  -3  -2 33820.7 1899.57   3
  -7   3   1 52340.7 2455.51   1
   7  -3  -1 49859.5 2201.76   3
  -7   3   0 37321.3 2126.05   1
   7  -3   0 36946.4 1661.24   3
  -7   3  -1 41712.3 2342.28   1
  -7   3  -2 38436.7 2339.13   1
  -7   3  -3 39755.6 2483.20   1
   7  -2  -7 245.500 139.716   3
  -7   2   6 319.824 138.595   1
  -7   2   5 1464.28 329.823   1
  -7   2   4 126.620 106.860   1
  -7   2   3 286.631 138.972   1
  -7   2   2 29.0141 64.3359   1
  -7   2   1 1614.11 392.664   1
  -7   2   0 1878.22 435.411   1
  -7   2  -1 128.164 71.4796   1
  -7   2  -2 82.5235 99.6752   1
  -7   2  -3 82.7990 101.511   1
  -7   2  -4 2477.25 605.222   1
  -7   1   6 25954.0 1562.78   1
  -7   1   5 38394.4 1946.55   1
  -7   1   4 43890.4 2117.01   1
  -7   1   3 35544.7 1903.55   1
  -7   1   2 38293.7 2041.16   1
  -7   1   1 45165.9 2306.00   1
  -7   1   0 52911.1 2605.55   1
  -7   1  -1 33234.6 2045.29   1
  -7   1  -2 53451.2 2799.12   1
  -7   1  -3 35609.9 2310.49   1
  -7   1  -4 34211.9 2331.43   1
  -7   0   6-104.240 49.5474   1
  -7   0   5 177.096 129.644   1
  -7   0   4 1840.11 417.857   1
  -7   0   3 2764.57 508.283   1
  -7   0   2-183.362 137.657   1
  -7   0   1 321.622 128.682   1
  -7   0   0 1489.31 403.154   1
  -7   0  -1 846.850 288.895   1
  -7   0  -2 118.145 110.147   1
  -7   0  -3-286.008 198.723   1
  -7   0  -4 423.295 261.667   1
   7   1  -8 14391.7 1312.50   2
   7   1  -7 28197.6 1899.18   2
  -7  -1   6 34476.2 2004.07   1
  -7  -1   5 40873.4 2214.80   1
  -7  -1   4 40037.9 2182.08   1
  -7  -1   3 53816.9 2582.40   1
  -7  -1   2 39814.6 2188.90   1
  -7  -1   1 46989.7 2447.26   1
  -7  -1   0 70807.1 3168.94   1
  -7  -1  -1 51004.3 2678.05   1
  -7  -1  -2 32051.4 2127.01   1
  -7  -1  -3 44657.6 2616.47   1
  -7  -1  -4 23372.0 1901.79   1
   7   2  -8 702.878 322.946   2
   7   2  -7 256.391 182.079   2
  -7  -2   6 567.545 255.133   1
  -7  -2   5 164.319 159.570   1
  -7  -2   4 532.913 240.463   1
  -7  -2   3 850.002 310.298   1
  -7  -2   2 2045.52 471.951   1
  -7  -2   1 49.8943 91.0504   1
  -7  -2   0 677.056 278.905   1
  -7  -2  -1 308.476 220.610   1
  -7  -2  -2 212.351 120.202   1
  -7  -2  -3 872.801 346.649   1
   7   3  -6 24780.3 1926.46   2
  -7  -3   5 22049.9 1722.72   1
  -7  -3   4 34930.2 2203.57   1
  -7  -3   3 21530.1 1675.65   1
  -7  -3   2 32630.9 2137.37   1
  -7  -3   1 25093.9 1840.95   1
  -7  -3   0 41754.5 2441.78   1
  -7  -3  -1 36415.4 2309.62   1
  -7  -3  -2 26156.7 1970.34   1
  -7  -4   4 679.281 325.737   1
  -7  -4   3 115.806 121.916   1
  -7  -4   2 520.970 269.057   1
  -7  -4   1-60.5728 92.3983   1
  -7  -4   0 167.263 148.462   1
  -7  -4  -1-196.129 173.266   1
  -8   6   1 9683.49 1099.00   1
  -8   6   0 10603.4 1209.28   1
   8  -5  -5 497.863 314.129   3
   8  -5  -4-313.910 205.136   3
   8  -5  -3 347.803 179.233   3
  -8   5   2-28.8204 76.4663   1
  -8   5   1 567.030 247.210   1
  -8   5   0 321.839 206.653   1
   8  -4  -5 14320.7 1524.89   3
   8  -4  -4 12559.1 1336.51   3
  -8   4   3 16926.1 1309.23   1
   8  -4  -3 14362.4 1348.24   3
  -8   4   2 17971.6 1413.75   1
   8  -4  -2 14708.2 1245.82   3
  -8   4   1 24453.4 1761.20   1
  -8   4   0 27175.6 1945.98   1
  -8   4  -1 8674.05 1118.68   1
   8  -3  -5-347.864 241.343   3
   8  -3  -4 87.7228 162.948   3
  -8   3   4 259.856 156.362   1
   8  -3  -3 888.278 335.764   3
  -8   3   3 909.410 285.150   1
   8  -3  -2-166.121 152.435   3
  -8   3   2-135.182 178.015   1
   8  -3  -1 229.967 144.962   3
  -8   3   1 317.719 189.240   1
  -8   3   0-115.899 129.561   1
  -8   3  -1 561.760 262.577   1
  -8   2   5 24319.8 1577.88   1
  -8   2   4 23779.9 1581.45   1
  -8   2   3 23892.8 1645.20   1
  -8   2   2 26775.3 1794.64   1
  -8   2   1 41804.7 2381.44   1
  -8   2   0 27380.2 1936.01   1
  -8   2  -1 28956.6 2058.85   1
  -8   2  -2 21648.9 1837.85   1
  -8   1   6 48.5014 83.7498   1
  -8   1   5 20.0940 129.257   1
  -8   1   4 5093.12 725.532   1
  -8   1   3-256.683 168.271   1
  -8   1   2 995.444 347.623   1
  -8   1   1 1255.98 386.379   1
  -8   1   0-329.663 189.250   1
  -8   1  -1 489.571 263.128   1
  -8   1  -2 560.199 309.549   1
  -8   0   7 22928.3 1682.27   1
  -8   0   6 18846.6 1488.16   1
  -8   0   5 18657.2 1482.02   1
  -8   0   4 43232.1 2388.28   1
  -8   0   3 10295.4 1087.43   1
  -8   0   2 33674.5 2089.97   1
  -8   0   1 42592.0 2433.49   1
  -8   0   0 37120.7 2318.66   1
  -8   0  -1 32584.0 2222.02   1
  -8  -1   6 210.558 160.831   1
  -8  -1   5-45.5518 85.7909   1
  -8  -1   4 3049.23 610.814   1
  -8  -1   3 22.4271 97.0081   1
  -8  -1   2 89.2743 152.224   1
  -8  -1   1 20.0832 112.247   1
  -8  -1   0-96.2242 127.141   1
  -8  -1  -1 80.8223 77.5379   1
  -8  -2   5 21768.6 1768.58   1
  -8  -2   4 25159.2 1902.54   1
  -8  -2   3 22939.8 1804.21   1
  -8  -2   2 27855.6 1999.83   1
  -8  -2   1 26436.9 1962.91   1
  -8  -2   0 30978.0 2175.11   1
  -9   4   2 1159.04 346.044   1
   9  -3  -4 12792.4 1419.17   3
  -9   3   3 10930.1 1157.09   1
  -9   3   2 22388.6 1750.50   1
  -9   3   1 20191.4 1709.58   1
  -9   2   4 513.178 254.270   1
  -9   2   3-517.740 251.641   1
  -9   2   2 213.532 103.215   1
  -9   2   1 203.368 86.3954   1
  -9   1   5 16938.4 1452.44   1
  -9   1   4 14297.6 1351.68   1
  -9   1   3 14323.7 1407.24   1
  -9   1   2 22278.4 1780.63   1
  -9   0   5 1606.76 448.433   1
  -9   0   4 1276.77 417.556   1
   0   0   0    0.00    0.00   0
TITL ME_BrTsO_130625_av_outrej_Freq in P-1
REM P-1 (#2 in standard setting)
CELL 0.71073   6.967395   7.179713   7.735808  91.7748 101.4018  96.6825
ZERR    1.00   0.000388   0.000349   0.000432   0.0042   0.0047   0.0043
LATT  1
SFAC C H N F Sb I
UNIT 10.00 10.00 2.00 6.00 1.00 1.00
TREF
HKLF 4
END
;
_shelx_hkl_checksum              51508


_chemical_name_systematic        '[bis(pyridine)iodine]hexafluoroantimonate'
_chemical_properties_physical    Moisture-sensitive
####################################################################### 
# 
# This file contains crystal structure data downloaded from the 
# Cambridge Structural Database (CSD) hosted by the Cambridge 
# Crystallographic Data Centre (CCDC).
# 
# Full information about CCDC data access policies and citation 
# guidelines are available at http://www.ccdc.cam.ac.uk/access/V1 
# 
# Audit and citation data items may have been added by the CCDC. 
# Please retain this information to preserve the provenance of 
# this file and to allow appropriate attribution of the data. 
# 
#######################################################################

data_5-i
_database_code_depnum_ccdc_archive 'CCDC 1045984'
_audit_update_record             
;
2015-03-23 deposited with the CCDC.
2015-04-20 downloaded from the CCDC.
;
_audit_creation_date             2015-02-17
_audit_creation_method           
;
Olex2 1.2
(compiled 2014.05.21 svn.r2940 for OlexSys, GUI svn.r4846)
;
_shelxl_version_number           2013-4
_chemical_name_common            ?
_chemical_name_systematic        '[bis(pyridine)iodine]triflate'
_chemical_formula_moiety         'C10 H10 I N2, C F3 O3 S'
_chemical_formula_sum            'C11 H10 F3 I N2 O3 S'
_chemical_formula_weight         434.17
_chemical_melting_point          ?
loop_
_atom_type_symbol
_atom_type_description
_atom_type_scat_dispersion_real
_atom_type_scat_dispersion_imag
_atom_type_scat_source
C C 0.0181 0.0091 'International Tables Vol C Tables 4.2.6.8 and 6.1.1.4'
H H 0.0000 0.0000 'International Tables Vol C Tables 4.2.6.8 and 6.1.1.4'
F F 0.0727 0.0534 'International Tables Vol C Tables 4.2.6.8 and 6.1.1.4'
I I -0.3257 6.8362 'International Tables Vol C Tables 4.2.6.8 and 6.1.1.4'
N N 0.0311 0.0180 'International Tables Vol C Tables 4.2.6.8 and 6.1.1.4'
O O 0.0492 0.0322 'International Tables Vol C Tables 4.2.6.8 and 6.1.1.4'
S S 0.3331 0.5567 'International Tables Vol C Tables 4.2.6.8 and 6.1.1.4'

_shelx_space_group_comment       
;
The symmetry employed for this shelxl refinement is uniquely defined
by the following loop, which should always be used as a source of
symmetry information in preference to the above space-group names.
They are only intended as comments.
;
_space_group_crystal_system      triclinic
_space_group_IT_number           2
_space_group_name_H-M_alt        'P -1'
_space_group_name_Hall           '-P 1'
loop_
_space_group_symop_operation_xyz
'x, y, z'
'-x, -y, -z'

_cell_length_a                   7.0091(4)
_cell_length_b                   10.6722(6)
_cell_length_c                   10.7542(8)
_cell_angle_alpha                93.455(5)
_cell_angle_beta                 105.677(6)
_cell_angle_gamma                104.138(5)
_cell_volume                     744.17(9)
_cell_formula_units_Z            2
_cell_measurement_reflns_used    3411
_cell_measurement_temperature    123.0
_cell_measurement_theta_max      75.2610
_cell_measurement_theta_min      4.2980
_shelx_estimated_absorpt_T_max   ?
_shelx_estimated_absorpt_T_min   ?
_exptl_absorpt_coefficient_mu    18.656
_exptl_absorpt_correction_T_max  0.453
_exptl_absorpt_correction_T_min  0.180
_exptl_absorpt_correction_type   gaussian
_exptl_absorpt_process_details   
;
CrysAlisPro, Agilent Technologies,
Version 1.171.36.28 (release 01-02-2013 CrysAlis171 .NET)
(compiled Feb  1 2013,16:14:44)
Numerical absorption correction based on gaussian integration over
			a multifaceted crystal model
;
_exptl_crystal_colour            colourless
_exptl_crystal_colour_primary    colourless
_exptl_crystal_density_diffrn    1.938
_exptl_crystal_density_meas      ?
_exptl_crystal_density_method    ?
_exptl_crystal_description       plate
_exptl_crystal_F_000             420
_exptl_crystal_size_max          0.1843
_exptl_crystal_size_mid          0.0909
_exptl_crystal_size_min          0.061
_exptl_special_details           
;
 ?
;
_exptl_transmission_factor_max   ?
_exptl_transmission_factor_min   ?
_diffrn_reflns_av_R_equivalents  0.0481
_diffrn_reflns_av_unetI/netI     0.0627
_diffrn_reflns_Laue_measured_fraction_full 0.992
_diffrn_reflns_Laue_measured_fraction_max 0.992
_diffrn_reflns_limit_h_max       8
_diffrn_reflns_limit_h_min       -8
_diffrn_reflns_limit_k_max       12
_diffrn_reflns_limit_k_min       -12
_diffrn_reflns_limit_l_max       12
_diffrn_reflns_limit_l_min       -6
_diffrn_reflns_number            2628
_diffrn_reflns_point_group_measured_fraction_full 0.992
_diffrn_reflns_point_group_measured_fraction_max 0.992
_diffrn_reflns_theta_full        66.750
_diffrn_reflns_theta_max         66.724
_diffrn_reflns_theta_min         4.310
_diffrn_ambient_temperature      123.0
_diffrn_detector_area_resol_mean 5.1977
_diffrn_measured_fraction_theta_full 0.992
_diffrn_measured_fraction_theta_max 0.992
_diffrn_measurement_device_type  'SuperNova, Dual, Cu at zero, Atlas'
_diffrn_measurement_method       '\w scans'
_diffrn_radiation_type           CuK\a
_diffrn_radiation_wavelength     1.54184
_diffrn_source                   'SuperNova (Cu) X-ray Source'
_reflns_Friedel_coverage         0.000
_reflns_Friedel_fraction_full    .
_reflns_Friedel_fraction_max     .
_reflns_number_gt                2485
_reflns_number_total             2628
_reflns_special_details          
;
 _reflns_Friedel_fraction is defined as the number of unique
 Friedel pairs measured divided by the number that would be
 possible theoretically, ignoring centric projections and
 systematic absences.
;
_reflns_threshold_expression     'I > 2\s(I)'
_computing_cell_refinement       
;
CrysAlisPro, Agilent Technologies,
Version 1.171.36.28 (release 01-02-2013 CrysAlis171 .NET)
(compiled Feb  1 2013,16:14:44)
;
_computing_data_collection       
;
CrysAlisPro, Agilent Technologies,
Version 1.171.36.28 (release 01-02-2013 CrysAlis171 .NET)
(compiled Feb  1 2013,16:14:44)
;
_computing_data_reduction        
;
CrysAlisPro, Agilent Technologies,
Version 1.171.36.28 (release 01-02-2013 CrysAlis171 .NET)
(compiled Feb  1 2013,16:14:44)
;
_computing_molecular_graphics    'Olex2 (Dolomanov et al., 2009)'
_computing_publication_material  'Olex2 (Dolomanov et al., 2009)'
_computing_structure_refinement  'ShelXL (Sheldrick, 2008)'
_computing_structure_solution    'SHELXS (Sheldrick,, 2008)'
_refine_diff_density_max         1.578
_refine_diff_density_min         -0.995
_refine_diff_density_rms         0.197
_refine_ls_extinction_coef       .
_refine_ls_extinction_method     none
_refine_ls_goodness_of_fit_ref   1.144
_refine_ls_hydrogen_treatment    constr
_refine_ls_matrix_type           full
_refine_ls_number_parameters     191
_refine_ls_number_reflns         2628
_refine_ls_number_restraints     0
_refine_ls_R_factor_all          0.0526
_refine_ls_R_factor_gt           0.0502
_refine_ls_restrained_S_all      1.144
_refine_ls_shift/su_max          0.000
_refine_ls_shift/su_mean         0.000
_refine_ls_structure_factor_coef Fsqd
_refine_ls_weighting_details     
'w=1/[\s^2^(Fo^2^)+(0.0871P)^2^+4.1110P] where P=(Fo^2^+2Fc^2^)/3'
_refine_ls_weighting_scheme      calc
_refine_ls_wR_factor_gt          0.1616
_refine_ls_wR_factor_ref         0.1635
_refine_special_details          
;
 Refined as a 2-component twin.
;
_olex2_refinement_description    
;
1. Fixed Uiso
 At 1.2 times of:
  All C(H) groups
2.a Aromatic/amide H refined with riding coordinates:
 C1(H1), C2(H2), C3(H3), C4(H4), C5(H5), C6(H6), C7(H7), C8(H8), C9(H9),
 C10(H10)
;
_atom_sites_solution_hydrogens   geom
_atom_sites_solution_primary     heavy
_atom_sites_solution_secondary   ?
loop_
_atom_site_label
_atom_site_type_symbol
_atom_site_fract_x
_atom_site_fract_y
_atom_site_fract_z
_atom_site_U_iso_or_equiv
_atom_site_adp_type
_atom_site_occupancy
_atom_site_site_symmetry_order
_atom_site_calc_flag
_atom_site_refinement_flags_posn
_atom_site_refinement_flags_adp
_atom_site_refinement_flags_occupancy
_atom_site_disorder_assembly
_atom_site_disorder_group
I1 I 0.78040(8) 0.49437(5) 0.60211(5) 0.0207(2) Uani 1 1 d . . . . .
S1 S 0.4280(4) 0.2145(2) 0.7929(2) 0.0239(5) Uani 1 1 d . . . . .
F1 F 0.0263(11) 0.1737(9) 0.6952(7) 0.056(2) Uani 1 1 d . . . . .
F2 F 0.1509(11) 0.0280(6) 0.6238(7) 0.0514(19) Uani 1 1 d . . . . .
F3 F 0.1945(12) 0.2147(7) 0.5567(6) 0.0497(18) Uani 1 1 d . . . . .
O1 O 0.4402(12) 0.3497(7) 0.8279(7) 0.0348(17) Uani 1 1 d . . . . .
O2 O 0.5793(11) 0.1926(7) 0.7330(7) 0.0312(15) Uani 1 1 d . . . . .
O3 O 0.3913(12) 0.1315(7) 0.8892(7) 0.0339(17) Uani 1 1 d . . . . .
N1 N 0.6547(12) 0.3500(8) 0.4194(8) 0.0238(16) Uani 1 1 d . . . . .
N2 N 0.8957(11) 0.6397(7) 0.7857(7) 0.0207(15) Uani 1 1 d . . . . .
C1 C 0.5931(16) 0.2212(9) 0.4280(10) 0.027(2) Uani 1 1 d . . . . .
H1 H 0.6077 0.1934 0.5115 0.032 Uiso 1 1 calc R . . . .
C2 C 0.5102(15) 0.1302(10) 0.3190(10) 0.029(2) Uani 1 1 d . . . . .
H2 H 0.4678 0.0402 0.3271 0.035 Uiso 1 1 calc R . . . .
C3 C 0.4886(15) 0.1696(10) 0.1980(10) 0.028(2) Uani 1 1 d . . . . .
H3 H 0.4314 0.1074 0.1216 0.034 Uiso 1 1 calc R . . . .
C4 C 0.5522(15) 0.3032(11) 0.1886(10) 0.030(2) Uani 1 1 d . . . . .
H4 H 0.5382 0.3329 0.1059 0.036 Uiso 1 1 calc R . . . .
C5 C 0.6358(14) 0.3907(10) 0.3023(9) 0.0240(19) Uani 1 1 d . . . . .
H5 H 0.6806 0.4813 0.2973 0.029 Uiso 1 1 calc R . . . .
C6 C 0.8698(14) 0.6001(9) 0.8981(9) 0.0244(19) Uani 1 1 d . . . . .
H6 H 0.8001 0.5118 0.8981 0.029 Uiso 1 1 calc R . . . .
C7 C 0.9414(16) 0.6840(9) 1.0124(9) 0.027(2) Uani 1 1 d . . . . .
H7 H 0.9203 0.6546 1.0906 0.032 Uiso 1 1 calc R . . . .
C8 C 1.0456(16) 0.8130(10) 1.0120(10) 0.031(2) Uani 1 1 d . . . . .
H8 H 1.0993 0.8724 1.0904 0.038 Uiso 1 1 calc R . . . .
C9 C 1.0698(16) 0.8531(10) 0.8977(11) 0.030(2) Uani 1 1 d . . . . .
H9 H 1.1369 0.9414 0.8956 0.036 Uiso 1 1 calc R . . . .
C10 C 0.9967(14) 0.7653(9) 0.7859(10) 0.0250(19) Uani 1 1 d . . . . .
H10 H 1.0174 0.7932 0.7071 0.030 Uiso 1 1 calc R . . . .
C11 C 0.1860(16) 0.1563(10) 0.6605(10) 0.030(2) Uani 1 1 d . . . . .

loop_
_atom_site_aniso_label
_atom_site_aniso_U_11
_atom_site_aniso_U_22
_atom_site_aniso_U_33
_atom_site_aniso_U_23
_atom_site_aniso_U_13
_atom_site_aniso_U_12
I1 0.0198(3) 0.0188(3) 0.0214(3) -0.0001(2) 0.0040(2) 0.0042(2)
S1 0.0283(12) 0.0181(10) 0.0202(10) 0.0021(8) 0.0043(9) 0.0001(9)
F1 0.032(4) 0.082(6) 0.047(4) -0.003(4) 0.007(3) 0.007(4)
F2 0.053(4) 0.029(3) 0.042(4) -0.004(3) -0.020(3) -0.003(3)
F3 0.055(4) 0.056(4) 0.028(3) 0.021(3) -0.002(3) 0.010(4)
O1 0.045(4) 0.017(3) 0.038(4) 0.000(3) 0.013(3) 0.001(3)
O2 0.032(4) 0.026(4) 0.031(4) 0.002(3) 0.007(3) 0.003(3)
O3 0.039(4) 0.029(4) 0.020(3) 0.006(3) 0.001(3) -0.007(3)
N1 0.028(4) 0.021(4) 0.020(4) -0.002(3) 0.005(3) 0.008(3)
N2 0.020(4) 0.015(4) 0.022(4) 0.001(3) 0.002(3) 0.001(3)
C1 0.033(5) 0.024(5) 0.024(5) 0.005(4) 0.005(4) 0.013(4)
C2 0.029(5) 0.022(5) 0.034(5) -0.001(4) 0.011(4) 0.002(4)
C3 0.027(5) 0.027(5) 0.029(5) -0.004(4) 0.006(4) 0.008(4)
C4 0.022(5) 0.043(6) 0.027(5) 0.003(4) 0.006(4) 0.015(4)
C5 0.025(5) 0.028(5) 0.020(4) 0.006(4) 0.009(4) 0.005(4)
C6 0.024(5) 0.020(4) 0.025(5) 0.001(4) 0.005(4) 0.001(4)
C7 0.035(5) 0.023(5) 0.024(5) 0.007(4) 0.009(4) 0.011(4)
C8 0.030(5) 0.024(5) 0.030(5) -0.004(4) -0.001(4) 0.004(4)
C9 0.028(5) 0.018(4) 0.040(6) 0.003(4) 0.009(4) 0.000(4)
C10 0.021(5) 0.023(5) 0.026(5) 0.002(4) 0.006(4) -0.001(4)
C11 0.028(5) 0.032(5) 0.025(5) 0.005(4) 0.003(4) 0.007(4)

_geom_special_details            
;
 All esds (except the esd in the dihedral angle between two l.s. planes)
 are estimated using the full covariance matrix.  The cell esds are taken
 into account individually in the estimation of esds in distances, angles
 and torsion angles; correlations between esds in cell parameters are only
 used when they are defined by crystal symmetry.  An approximate (isotropic)
 treatment of cell esds is used for estimating esds involving l.s. planes.
;
loop_
_geom_bond_atom_site_label_1
_geom_bond_atom_site_label_2
_geom_bond_distance
_geom_bond_site_symmetry_2
_geom_bond_publ_flag
I1 N1 2.246(8) . ?
I1 N2 2.261(7) . ?
S1 O1 1.445(7) . ?
S1 O2 1.437(8) . ?
S1 O3 1.438(7) . ?
S1 C11 1.834(10) . ?
F1 C11 1.322(13) . ?
F2 C11 1.345(12) . ?
F3 C11 1.318(12) . ?
N1 C1 1.353(13) . ?
N1 C5 1.340(12) . ?
N2 C6 1.348(12) . ?
N2 C10 1.354(12) . ?
C1 C2 1.369(14) . ?
C2 C3 1.373(15) . ?
C3 C4 1.405(15) . ?
C4 C5 1.386(14) . ?
C6 C7 1.371(13) . ?
C7 C8 1.393(15) . ?
C8 C9 1.365(16) . ?
C9 C10 1.372(14) . ?

loop_
_geom_angle_atom_site_label_1
_geom_angle_atom_site_label_2
_geom_angle_atom_site_label_3
_geom_angle
_geom_angle_site_symmetry_1
_geom_angle_site_symmetry_3
_geom_angle_publ_flag
N1 I1 N2 178.0(3) . . ?
O1 S1 C11 103.6(5) . . ?
O2 S1 O1 115.4(4) . . ?
O2 S1 O3 115.2(5) . . ?
O2 S1 C11 103.2(5) . . ?
O3 S1 O1 114.7(5) . . ?
O3 S1 C11 102.2(5) . . ?
C1 N1 I1 119.5(6) . . ?
C5 N1 I1 120.5(6) . . ?
C5 N1 C1 120.0(8) . . ?
C6 N2 I1 119.6(6) . . ?
C6 N2 C10 119.2(8) . . ?
C10 N2 I1 121.2(6) . . ?
N1 C1 C2 121.4(9) . . ?
C1 C2 C3 119.7(9) . . ?
C2 C3 C4 119.1(9) . . ?
C5 C4 C3 118.6(10) . . ?
N1 C5 C4 121.2(9) . . ?
N2 C6 C7 121.7(9) . . ?
C6 C7 C8 118.9(9) . . ?
C9 C8 C7 119.3(10) . . ?
C8 C9 C10 119.8(9) . . ?
N2 C10 C9 121.2(9) . . ?
F1 C11 S1 112.5(7) . . ?
F1 C11 F2 107.9(9) . . ?
F2 C11 S1 109.4(7) . . ?
F3 C11 S1 111.6(7) . . ?
F3 C11 F1 108.2(9) . . ?
F3 C11 F2 106.9(9) . . ?

loop_
_geom_torsion_atom_site_label_1
_geom_torsion_atom_site_label_2
_geom_torsion_atom_site_label_3
_geom_torsion_atom_site_label_4
_geom_torsion
_geom_torsion_site_symmetry_1
_geom_torsion_site_symmetry_2
_geom_torsion_site_symmetry_3
_geom_torsion_site_symmetry_4
_geom_torsion_publ_flag
I1 N1 C1 C2 178.1(7) . . . . ?
I1 N1 C5 C4 -177.8(7) . . . . ?
I1 N2 C6 C7 178.5(7) . . . . ?
I1 N2 C10 C9 -178.9(7) . . . . ?
O1 S1 C11 F1 -56.6(9) . . . . ?
O1 S1 C11 F2 -176.5(7) . . . . ?
O1 S1 C11 F3 65.4(8) . . . . ?
O2 S1 C11 F1 -177.3(8) . . . . ?
O2 S1 C11 F2 62.8(8) . . . . ?
O2 S1 C11 F3 -55.3(8) . . . . ?
O3 S1 C11 F1 62.9(9) . . . . ?
O3 S1 C11 F2 -57.0(8) . . . . ?
O3 S1 C11 F3 -175.2(8) . . . . ?
N1 C1 C2 C3 0.0(15) . . . . ?
N2 C6 C7 C8 -0.8(15) . . . . ?
C1 N1 C5 C4 0.5(14) . . . . ?
C1 C2 C3 C4 -0.1(15) . . . . ?
C2 C3 C4 C5 0.3(14) . . . . ?
C3 C4 C5 N1 -0.6(14) . . . . ?
C5 N1 C1 C2 -0.2(15) . . . . ?
C6 N2 C10 C9 -1.1(14) . . . . ?
C6 C7 C8 C9 1.4(15) . . . . ?
C7 C8 C9 C10 -1.9(16) . . . . ?
C8 C9 C10 N2 1.8(15) . . . . ?
C10 N2 C6 C7 0.6(14) . . . . ?

_olex2_submission_special_instructions 'No special instructions were received'
_chemical_properties_physical    Moisture-sensitive
####################################################################### 
# 
# This file contains crystal structure data downloaded from the 
# Cambridge Structural Database (CSD) hosted by the Cambridge 
# Crystallographic Data Centre (CCDC).
# 
# Full information about CCDC data access policies and citation 
# guidelines are available at http://www.ccdc.cam.ac.uk/access/V1 
# 
# Audit and citation data items may have been added by the CCDC. 
# Please retain this information to preserve the provenance of 
# this file and to allow appropriate attribution of the data. 
# 
#######################################################################

data_6-I
_database_code_depnum_ccdc_archive 'CCDC 1045985'
_audit_update_record             
;
2015-03-23 deposited with the CCDC.
2015-04-20 downloaded from the CCDC.
;

_audit_creation_method           SHELXL-2013
_chemical_formula_moiety         'C10 H10 I N2 +, C7 H7 O3 S -'
_chemical_formula_sum            'C17 H17 I N2 O3 S'
_chemical_formula_weight         456.28

loop_
_atom_type_symbol
_atom_type_description
_atom_type_scat_dispersion_real
_atom_type_scat_dispersion_imag
_atom_type_scat_source
C C 0.0033 0.0016 'International Tables Vol C Tables 4.2.6.8 and 6.1.1.4'
H H 0.0000 0.0000 'International Tables Vol C Tables 4.2.6.8 and 6.1.1.4'
I I -0.4742 1.8119 'International Tables Vol C Tables 4.2.6.8 and 6.1.1.4'
N N 0.0061 0.0033 'International Tables Vol C Tables 4.2.6.8 and 6.1.1.4'
O O 0.0106 0.0060 'International Tables Vol C Tables 4.2.6.8 and 6.1.1.4'
S S 0.1246 0.1234 'International Tables Vol C Tables 4.2.6.8 and 6.1.1.4'

_space_group_crystal_system      monoclinic
_space_group_IT_number           14
_space_group_name_H-M_alt        'P 21/n'
_space_group_name_Hall           '-P 2yn'

_shelx_space_group_comment       
;
The symmetry employed for this shelxl refinement is uniquely defined
by the following loop, which should always be used as a source of
symmetry information in preference to the above space-group names.
They are only intended as comments.
;

loop_
_space_group_symop_operation_xyz
'x, y, z'
'-x+1/2, y+1/2, -z+1/2'
'-x, -y, -z'
'x-1/2, -y-1/2, z-1/2'

_cell_length_a                   9.0892(4)
_cell_length_b                   21.1577(13)
_cell_length_c                   10.0924(5)
_cell_angle_alpha                90
_cell_angle_beta                 115.781(6)
_cell_angle_gamma                90
_cell_volume                     1747.65(18)
_cell_formula_units_Z            4
_cell_measurement_temperature    123.0(1)
_cell_measurement_reflns_used    3434
_cell_measurement_theta_min      3.8040
_cell_measurement_theta_max      28.9110

_exptl_crystal_description       plate
_exptl_crystal_colour            colourless
_exptl_crystal_density_method    'not measured'
_exptl_crystal_density_diffrn    1.734
_exptl_crystal_F_000             904
_exptl_crystal_size_max          0.292
_exptl_crystal_size_mid          0.131
_exptl_crystal_size_min          0.056
_exptl_absorpt_coefficient_mu    1.969
_shelx_estimated_absorpt_T_min   0.597
_shelx_estimated_absorpt_T_max   0.898
_exptl_absorpt_correction_type   multi-scan
_exptl_absorpt_correction_T_min  0.78104
_exptl_absorpt_correction_T_max  1.00000
_exptl_absorpt_process_details   
;
CrysAlisPro, Agilent Technologies,
Version 1.171.36.28 (release 01-02-2013 CrysAlis171 .NET)
(compiled Feb  1 2013,16:14:44)
Empirical absorption correction using spherical harmonics,
implemented in SCALE3 ABSPACK scaling algorithm.
;

_diffrn_ambient_temperature      123.0(1)
_diffrn_radiation_wavelength     0.71073
_diffrn_radiation_type           MoK\a
_diffrn_radiation_source         'SuperNova (Mo) X-ray Source'
_diffrn_radiation_monochromator  mirror
_diffrn_measurement_device_type  'SuperNova, Dual, Cu at zero, Atlas'
_diffrn_measurement_method       '\w scans'
_diffrn_detector_area_resol_mean 5.1977
_diffrn_reflns_number            6586
_diffrn_reflns_av_unetI/netI     0.0392
_diffrn_reflns_av_R_equivalents  0.0271
_diffrn_reflns_limit_h_min       -10
_diffrn_reflns_limit_h_max       10
_diffrn_reflns_limit_k_min       -22
_diffrn_reflns_limit_k_max       25
_diffrn_reflns_limit_l_min       -8
_diffrn_reflns_limit_l_max       12
_diffrn_reflns_theta_min         2.668
_diffrn_reflns_theta_max         25.244
_diffrn_reflns_theta_full        25.250
_diffrn_measured_fraction_theta_max 0.995
_diffrn_measured_fraction_theta_full 0.995
_diffrn_reflns_Laue_measured_fraction_max 0.995
_diffrn_reflns_Laue_measured_fraction_full 0.995
_diffrn_reflns_point_group_measured_fraction_max 0.995
_diffrn_reflns_point_group_measured_fraction_full 0.995
_reflns_number_total             3142
_reflns_number_gt                2796
_reflns_threshold_expression     'I > 2\s(I)'
_reflns_Friedel_coverage         0.000
_reflns_Friedel_fraction_max     .
_reflns_Friedel_fraction_full    .

_reflns_special_details          
;
 Reflections were merged by SHELXL according to the crystal
 class for the calculation of statistics and refinement.
 
 _reflns_Friedel_fraction is defined as the number of unique
 Friedel pairs measured divided by the number that would be
 possible theoretically, ignoring centric projections and
 systematic absences.
;

_computing_data_collection       
;
CrysAlisPro, Agilent Technologies,
Version 1.171.36.28 (release 01-02-2013 CrysAlis171 .NET)
(compiled Feb  1 2013,16:14:44)
;
_computing_cell_refinement       
;
CrysAlisPro, Agilent Technologies,
Version 1.171.36.28 (release 01-02-2013 CrysAlis171 .NET)
(compiled Feb  1 2013,16:14:44)
;
_computing_data_reduction        
;
CrysAlisPro, Agilent Technologies,
Version 1.171.36.28 (release 01-02-2013 CrysAlis171 .NET)
(compiled Feb  1 2013,16:14:44)
;
_computing_structure_solution    'Superflip (Palatinus & Chapuis, 2007)'
_computing_structure_refinement  'SHELXL-2013 (Sheldrick, 2008)'
_computing_publication_material  'WinGX (Farrugia, 2012)'

_refine_ls_structure_factor_coef Fsqd
_refine_ls_matrix_type           full
_refine_ls_weighting_scheme      calc
_refine_ls_weighting_details     
'w=1/[\s^2^(Fo^2^)+(0.0244P)^2^] where P=(Fo^2^+2Fc^2^)/3'
_atom_sites_solution_primary     iterative
_atom_sites_solution_secondary   difmap
_atom_sites_solution_hydrogens   geom
_refine_ls_hydrogen_treatment    constr
_refine_ls_extinction_method     none
_refine_ls_number_reflns         3142
_refine_ls_number_parameters     218
_refine_ls_number_restraints     0
_refine_ls_R_factor_all          0.0360
_refine_ls_R_factor_gt           0.0297
_refine_ls_wR_factor_ref         0.0588
_refine_ls_wR_factor_gt          0.0565
_refine_ls_goodness_of_fit_ref   1.084
_refine_ls_restrained_S_all      1.084
_refine_ls_shift/su_max          0.003
_refine_ls_shift/su_mean         0.000

loop_
_atom_site_label
_atom_site_type_symbol
_atom_site_fract_x
_atom_site_fract_y
_atom_site_fract_z
_atom_site_U_iso_or_equiv
_atom_site_adp_type
_atom_site_occupancy
_atom_site_site_symmetry_order
_atom_site_calc_flag
_atom_site_refinement_flags_posn
_atom_site_refinement_flags_adp
_atom_site_refinement_flags_occupancy
_atom_site_disorder_assembly
_atom_site_disorder_group
C2A C 0.7946(3) 0.48678(16) 0.9056(4) 0.0223(7) Uani 1 1 d . . . . .
H2A H 0.7537 0.5288 0.8926 0.027 Uiso 1 1 calc R U . . .
C3A C 0.8221(3) 0.45495(17) 1.0322(4) 0.0245(8) Uani 1 1 d . . . . .
H3A H 0.8002 0.4747 1.1063 0.029 Uiso 1 1 calc R U . . .
C4A C 0.8819(3) 0.39372(16) 1.0519(4) 0.0261(8) Uani 1 1 d . . . . .
H4A H 0.9030 0.3712 1.1397 0.031 Uiso 1 1 calc R U . . .
C5A C 0.9105(4) 0.36590(16) 0.9405(4) 0.0249(8) Uani 1 1 d . . . . .
H5A H 0.9509 0.3239 0.9506 0.030 Uiso 1 1 calc R U . . .
C6A C 0.8795(3) 0.40004(15) 0.8163(4) 0.0227(7) Uani 1 1 d . . . . .
H6A H 0.8975 0.3809 0.7394 0.027 Uiso 1 1 calc R U . . .
C8A C 0.6447(3) 0.54440(15) 0.2605(4) 0.0211(7) Uani 1 1 d . . . . .
H8A H 0.5865 0.5067 0.2576 0.025 Uiso 1 1 calc R U . . .
C9A C 0.6070(3) 0.57796(15) 0.1324(4) 0.0220(7) Uani 1 1 d . . . . .
H9A H 0.5245 0.5630 0.0417 0.026 Uiso 1 1 calc R U . . .
C10A C 0.6892(3) 0.63311(15) 0.1364(4) 0.0205(7) Uani 1 1 d . . . . .
H10A H 0.6627 0.6570 0.0493 0.025 Uiso 1 1 calc R U . . .
C11A C 0.8112(3) 0.65318(15) 0.2696(4) 0.0208(7) Uani 1 1 d . . . . .
H11A H 0.8697 0.6911 0.2752 0.025 Uiso 1 1 calc R U . . .
C12A C 0.8466(3) 0.61731(14) 0.3940(4) 0.0182(7) Uani 1 1 d . . . . .
H12A H 0.9321 0.6303 0.4850 0.022 Uiso 1 1 calc R U . . .
I1A I 0.79635(2) 0.51248(2) 0.59383(2) 0.01853(8) Uani 1 1 d . . . . .
N1A N 0.8245(3) 0.45975(12) 0.7992(3) 0.0182(6) Uani 1 1 d . . . . .
N7A N 0.7626(3) 0.56438(11) 0.3890(3) 0.0171(6) Uani 1 1 d . . . . .
C1C C 0.3542(3) 0.67384(14) 0.5597(3) 0.0163(7) Uani 1 1 d . . . . .
C2C C 0.4706(4) 0.65528(15) 0.5123(4) 0.0233(8) Uani 1 1 d . . . . .
H2C H 0.5464 0.6228 0.5633 0.028 Uiso 1 1 calc R U . . .
C3C C 0.4764(4) 0.68386(16) 0.3913(4) 0.0248(8) Uani 1 1 d . . . . .
H3C H 0.5561 0.6704 0.3603 0.030 Uiso 1 1 calc R U . . .
C4C C 0.3689(3) 0.73161(15) 0.3144(4) 0.0217(7) Uani 1 1 d . . . . .
C5C C 0.2504(3) 0.74891(15) 0.3603(4) 0.0204(7) Uani 1 1 d . . . . .
H5C H 0.1737 0.7809 0.3079 0.025 Uiso 1 1 calc R U . . .
C6C C 0.2421(3) 0.72065(15) 0.4805(4) 0.0183(7) Uani 1 1 d . . . . .
H6C H 0.1597 0.7331 0.5092 0.022 Uiso 1 1 calc R U . . .
C7C C 0.3824(4) 0.76302(17) 0.1864(4) 0.0308(8) Uani 1 1 d . . . . .
H7C1 H 0.4979 0.7688 0.2092 0.046 Uiso 1 1 calc R U . . .
H7C2 H 0.3280 0.8043 0.1680 0.046 Uiso 1 1 calc R U . . .
H7C3 H 0.3301 0.7364 0.0987 0.046 Uiso 1 1 calc R U . . .
O1C O 0.1976(2) 0.60740(11) 0.6724(2) 0.0256(5) Uani 1 1 d . . . . .
O2C O 0.3676(3) 0.69359(10) 0.8172(3) 0.0266(5) Uani 1 1 d . . . . .
O3C O 0.4930(2) 0.59806(10) 0.7807(2) 0.0228(5) Uani 1 1 d . . . . .
S1C S 0.35270(8) 0.64053(4) 0.72090(9) 0.01728(18) Uani 1 1 d . . . . .

loop_
_atom_site_aniso_label
_atom_site_aniso_U_11
_atom_site_aniso_U_22
_atom_site_aniso_U_33
_atom_site_aniso_U_23
_atom_site_aniso_U_13
_atom_site_aniso_U_12
C2A 0.0192(16) 0.0299(19) 0.021(2) -0.0014(16) 0.0113(14) -0.0027(13)
C3A 0.0233(16) 0.039(2) 0.0159(19) -0.0018(16) 0.0129(14) -0.0025(15)
C4A 0.0213(16) 0.039(2) 0.018(2) 0.0096(17) 0.0086(14) -0.0020(14)
C5A 0.0247(17) 0.0248(19) 0.023(2) 0.0054(16) 0.0086(15) 0.0023(13)
C6A 0.0235(16) 0.028(2) 0.0187(19) -0.0012(16) 0.0109(14) 0.0016(14)
C8A 0.0266(16) 0.0177(18) 0.0182(19) 0.0013(15) 0.0091(14) 0.0001(13)
C9A 0.0230(16) 0.0258(19) 0.0135(18) -0.0041(15) 0.0046(13) -0.0024(13)
C10A 0.0228(16) 0.0238(18) 0.0171(19) 0.0088(15) 0.0106(14) 0.0059(13)
C11A 0.0214(15) 0.0219(18) 0.024(2) 0.0014(15) 0.0145(14) -0.0023(13)
C12A 0.0136(14) 0.0237(18) 0.0170(18) -0.0019(15) 0.0065(12) 0.0000(12)
I1A 0.02143(12) 0.02167(13) 0.01336(12) 0.00212(9) 0.00837(9) 0.00228(8)
N1A 0.0166(12) 0.0232(15) 0.0162(15) 0.0012(12) 0.0085(11) 0.0015(11)
N7A 0.0186(12) 0.0191(15) 0.0144(15) 0.0019(12) 0.0080(11) 0.0041(10)
C1C 0.0184(14) 0.0195(17) 0.0114(17) -0.0024(14) 0.0068(13) -0.0032(12)
C2C 0.0220(16) 0.027(2) 0.0197(19) 0.0028(16) 0.0084(14) 0.0087(13)
C3C 0.0230(16) 0.038(2) 0.0187(19) 0.0016(17) 0.0138(14) 0.0051(14)
C4C 0.0221(15) 0.0284(19) 0.0151(18) -0.0020(15) 0.0086(13) -0.0041(13)
C5C 0.0226(15) 0.0200(18) 0.0172(19) 0.0026(15) 0.0072(14) 0.0016(13)
C6C 0.0184(15) 0.0229(18) 0.0148(18) 0.0002(15) 0.0082(13) 0.0017(12)
C7C 0.0359(19) 0.036(2) 0.024(2) 0.0065(18) 0.0163(16) -0.0010(15)
O1C 0.0220(11) 0.0378(14) 0.0173(13) 0.0024(11) 0.0088(9) -0.0070(10)
O2C 0.0452(13) 0.0225(13) 0.0171(13) -0.0028(11) 0.0183(11) -0.0002(10)
O3C 0.0268(11) 0.0237(13) 0.0171(13) 0.0055(10) 0.0088(10) 0.0038(9)
S1C 0.0190(4) 0.0215(4) 0.0110(4) 0.0009(3) 0.0062(3) -0.0013(3)

_geom_special_details            
;
 All esds (except the esd in the dihedral angle between two l.s. planes)
 are estimated using the full covariance matrix.  The cell esds are taken
 into account individually in the estimation of esds in distances, angles
 and torsion angles; correlations between esds in cell parameters are only
 used when they are defined by crystal symmetry.  An approximate (isotropic)
 treatment of cell esds is used for estimating esds involving l.s. planes.
;

loop_
_geom_bond_atom_site_label_1
_geom_bond_atom_site_label_2
_geom_bond_distance
_geom_bond_site_symmetry_2
_geom_bond_publ_flag
C2A N1A 1.344(4) . ?
C2A C3A 1.368(5) . ?
C2A H2A 0.9500 . ?
C3A C4A 1.385(5) . ?
C3A H3A 0.9500 . ?
C4A C5A 1.390(5) . ?
C4A H4A 0.9500 . ?
C5A C6A 1.366(5) . ?
C5A H5A 0.9500 . ?
C6A N1A 1.342(4) . ?
C6A H6A 0.9500 . ?
C8A N7A 1.341(4) . ?
C8A C9A 1.382(4) . ?
C8A H8A 0.9500 . ?
C9A C10A 1.377(4) . ?
C9A H9A 0.9500 . ?
C10A C11A 1.386(4) . ?
C10A H10A 0.9500 . ?
C11A C12A 1.380(4) . ?
C11A H11A 0.9500 . ?
C12A N7A 1.344(4) . ?
C12A H12A 0.9500 . ?
I1A N7A 2.241(3) . ?
I1A N1A 2.268(3) . ?
C1C C2C 1.394(4) . ?
C1C C6C 1.397(4) . ?
C1C S1C 1.778(3) . ?
C2C C3C 1.383(5) . ?
C2C H2C 0.9500 . ?
C3C C4C 1.385(4) . ?
C3C H3C 0.9500 . ?
C4C C5C 1.393(4) . ?
C4C C7C 1.504(5) . ?
C5C C6C 1.384(5) . ?
C5C H5C 0.9500 . ?
C6C H6C 0.9500 . ?
C7C H7C1 0.9800 . ?
C7C H7C2 0.9800 . ?
C7C H7C3 0.9800 . ?
O1C S1C 1.455(2) . ?
O2C S1C 1.452(2) . ?
O3C S1C 1.459(2) . ?

loop_
_geom_angle_atom_site_label_1
_geom_angle_atom_site_label_2
_geom_angle_atom_site_label_3
_geom_angle
_geom_angle_site_symmetry_1
_geom_angle_site_symmetry_3
_geom_angle_publ_flag
N1A C2A C3A 121.2(3) . . ?
N1A C2A H2A 119.4 . . ?
C3A C2A H2A 119.4 . . ?
C2A C3A C4A 119.6(3) . . ?
C2A C3A H3A 120.2 . . ?
C4A C3A H3A 120.2 . . ?
C3A C4A C5A 118.7(3) . . ?
C3A C4A H4A 120.7 . . ?
C5A C4A H4A 120.7 . . ?
C6A C5A C4A 118.8(3) . . ?
C6A C5A H5A 120.6 . . ?
C4A C5A H5A 120.6 . . ?
N1A C6A C5A 122.2(3) . . ?
N1A C6A H6A 118.9 . . ?
C5A C6A H6A 118.9 . . ?
N7A C8A C9A 120.8(3) . . ?
N7A C8A H8A 119.6 . . ?
C9A C8A H8A 119.6 . . ?
C10A C9A C8A 119.8(3) . . ?
C10A C9A H9A 120.1 . . ?
C8A C9A H9A 120.1 . . ?
C9A C10A C11A 118.9(3) . . ?
C9A C10A H10A 120.5 . . ?
C11A C10A H10A 120.5 . . ?
C12A C11A C10A 119.0(3) . . ?
C12A C11A H11A 120.5 . . ?
C10A C11A H11A 120.5 . . ?
N7A C12A C11A 121.4(3) . . ?
N7A C12A H12A 119.3 . . ?
C11A C12A H12A 119.3 . . ?
N7A I1A N1A 178.75(8) . . ?
C6A N1A C2A 119.4(3) . . ?
C6A N1A I1A 117.9(2) . . ?
C2A N1A I1A 122.6(2) . . ?
C8A N7A C12A 120.0(3) . . ?
C8A N7A I1A 117.9(2) . . ?
C12A N7A I1A 121.8(2) . . ?
C2C C1C C6C 118.5(3) . . ?
C2C C1C S1C 120.8(2) . . ?
C6C C1C S1C 120.7(2) . . ?
C3C C2C C1C 120.4(3) . . ?
C3C C2C H2C 119.8 . . ?
C1C C2C H2C 119.8 . . ?
C2C C3C C4C 121.7(3) . . ?
C2C C3C H3C 119.2 . . ?
C4C C3C H3C 119.2 . . ?
C3C C4C C5C 117.6(3) . . ?
C3C C4C C7C 120.2(3) . . ?
C5C C4C C7C 122.2(3) . . ?
C6C C5C C4C 121.5(3) . . ?
C6C C5C H5C 119.2 . . ?
C4C C5C H5C 119.2 . . ?
C5C C6C C1C 120.2(3) . . ?
C5C C6C H6C 119.9 . . ?
C1C C6C H6C 119.9 . . ?
C4C C7C H7C1 109.5 . . ?
C4C C7C H7C2 109.5 . . ?
H7C1 C7C H7C2 109.5 . . ?
C4C C7C H7C3 109.5 . . ?
H7C1 C7C H7C3 109.5 . . ?
H7C2 C7C H7C3 109.5 . . ?
O2C S1C O1C 113.10(13) . . ?
O2C S1C O3C 112.89(13) . . ?
O1C S1C O3C 112.76(13) . . ?
O2C S1C C1C 105.68(14) . . ?
O1C S1C C1C 105.96(13) . . ?
O3C S1C C1C 105.63(13) . . ?

loop_
_geom_torsion_atom_site_label_1
_geom_torsion_atom_site_label_2
_geom_torsion_atom_site_label_3
_geom_torsion_atom_site_label_4
_geom_torsion
_geom_torsion_site_symmetry_1
_geom_torsion_site_symmetry_2
_geom_torsion_site_symmetry_3
_geom_torsion_site_symmetry_4
_geom_torsion_publ_flag
N1A C2A C3A C4A 0.1(4) . . . . ?
C2A C3A C4A C5A -0.8(4) . . . . ?
C3A C4A C5A C6A 0.4(5) . . . . ?
C4A C5A C6A N1A 0.9(5) . . . . ?
N7A C8A C9A C10A -1.0(5) . . . . ?
C8A C9A C10A C11A 1.3(4) . . . . ?
C9A C10A C11A C12A 0.0(4) . . . . ?
C10A C11A C12A N7A -1.7(4) . . . . ?
C5A C6A N1A C2A -1.7(4) . . . . ?
C5A C6A N1A I1A 175.7(2) . . . . ?
C3A C2A N1A C6A 1.2(4) . . . . ?
C3A C2A N1A I1A -176.0(2) . . . . ?
C9A C8A N7A C12A -0.6(4) . . . . ?
C9A C8A N7A I1A 173.6(2) . . . . ?
C11A C12A N7A C8A 1.9(4) . . . . ?
C11A C12A N7A I1A -172.0(2) . . . . ?
C6C C1C C2C C3C 1.4(5) . . . . ?
S1C C1C C2C C3C -176.5(3) . . . . ?
C1C C2C C3C C4C 0.4(5) . . . . ?
C2C C3C C4C C5C -1.8(5) . . . . ?
C2C C3C C4C C7C 178.0(3) . . . . ?
C3C C4C C5C C6C 1.5(5) . . . . ?
C7C C4C C5C C6C -178.4(3) . . . . ?
C4C C5C C6C C1C 0.4(5) . . . . ?
C2C C1C C6C C5C -1.8(5) . . . . ?
S1C C1C C6C C5C 176.2(2) . . . . ?
C2C C1C S1C O2C 122.6(3) . . . . ?
C6C C1C S1C O2C -55.4(3) . . . . ?
C2C C1C S1C O1C -117.1(3) . . . . ?
C6C C1C S1C O1C 64.9(3) . . . . ?
C2C C1C S1C O3C 2.7(3) . . . . ?
C6C C1C S1C O3C -175.2(2) . . . . ?

_refine_diff_density_max         0.617
_refine_diff_density_min         -0.676
_refine_diff_density_rms         0.093

_shelxl_version_number           2013-4

_shelx_res_file                  
;
TITL I(py)2TsO
CELL  0.71073   9.0892  21.1577  10.0924   90.000  115.781   90.000
ZERR     4.00   0.0004   0.0013   0.0005    0.000    0.006    0.000
LATT   1
SYMM  1/2 - X, 1/2 + Y, 1/2 - Z

SFAC  C    H    I    N    O    S
UNIT  68   68   4    8    12   4

OMIT -3.00 50.50

ACTA 50.50
L.S. 20
PLAN 25
FMAP 2
MERG 2
BOND $H
CONF

SIZE 0.056 0.131 0.292
TEMP -150

WGHT    0.024400
FVAR       1.21337
MOLE    1
C2A   1    0.794630    0.486783    0.905550    11.00000    0.01924    0.02988 =
         0.02071   -0.00143    0.01130   -0.00272
AFIX  43
H2A   2    0.753697    0.528775    0.892554    11.00000   -1.20000
AFIX   0
C3A   1    0.822091    0.454949    1.032217    11.00000    0.02327    0.03912 =
         0.01590   -0.00184    0.01287   -0.00255
AFIX  43
H3A   2    0.800242    0.474728    1.106286    11.00000   -1.20000
AFIX   0
C4A   1    0.881928    0.393721    1.051866    11.00000    0.02132    0.03879 =
         0.01821    0.00963    0.00863   -0.00196
AFIX  43
H4A   2    0.902997    0.371197    1.139736    11.00000   -1.20000
AFIX   0
C5A   1    0.910523    0.365899    0.940494    11.00000    0.02468    0.02484 =
         0.02321    0.00538    0.00862    0.00235
AFIX  43
H5A   2    0.950912    0.323893    0.950590    11.00000   -1.20000
AFIX   0
C6A   1    0.879513    0.400038    0.816252    11.00000    0.02348    0.02769 =
         0.01867   -0.00123    0.01090    0.00156
AFIX  43
H6A   2    0.897490    0.380879    0.739421    11.00000   -1.20000
AFIX   0
C8A   1    0.644735    0.544399    0.260524    11.00000    0.02663    0.01771 =
         0.01822    0.00127    0.00912    0.00014
AFIX  43
H8A   2    0.586532    0.506728    0.257628    11.00000   -1.20000
AFIX   0
C9A   1    0.606985    0.577963    0.132358    11.00000    0.02298    0.02582 =
         0.01346   -0.00414    0.00458   -0.00240
AFIX  43
H9A   2    0.524496    0.563024    0.041697    11.00000   -1.20000
AFIX   0
C10A  1    0.689207    0.633107    0.136369    11.00000    0.02284    0.02376 =
         0.01711    0.00881    0.01065    0.00591
AFIX  43
H10A  2    0.662743    0.657009    0.049263    11.00000   -1.20000
AFIX   0
C11A  1    0.811225    0.653179    0.269572    11.00000    0.02135    0.02193 =
         0.02400    0.00140    0.01446   -0.00233
AFIX  43
H11A  2    0.869674    0.691084    0.275168    11.00000   -1.20000
AFIX   0
C12A  1    0.846590    0.617306    0.393963    11.00000    0.01365    0.02371 =
         0.01696   -0.00186    0.00652   -0.00004
AFIX  43
H12A  2    0.932086    0.630297    0.484999    11.00000   -1.20000
AFIX   0
I1A   3    0.796351    0.512475    0.593828    11.00000    0.02143    0.02167 =
         0.01336    0.00212    0.00837    0.00228
N1A   4    0.824493    0.459745    0.799155    11.00000    0.01658    0.02322 =
         0.01616    0.00117    0.00849    0.00154
N7A   4    0.762616    0.564385    0.389000    11.00000    0.01859    0.01913 =
         0.01437    0.00187    0.00796    0.00406
MOLE    2
C1C   1    0.354224    0.673837    0.559706    11.00000    0.01836    0.01948 =
         0.01139   -0.00241    0.00681   -0.00317
C2C   1    0.470588    0.655283    0.512295    11.00000    0.02203    0.02732 =
         0.01966    0.00281    0.00837    0.00868
AFIX  43
H2C   2    0.546374    0.622832    0.563312    11.00000   -1.20000
AFIX   0
C3C   1    0.476366    0.683857    0.391346    11.00000    0.02303    0.03763 =
         0.01869    0.00163    0.01380    0.00511
AFIX  43
H3C   2    0.556098    0.670383    0.360274    11.00000   -1.20000
AFIX   0
C4C   1    0.368867    0.731607    0.314409    11.00000    0.02208    0.02843 =
         0.01507   -0.00196    0.00855   -0.00405
C5C   1    0.250440    0.748915    0.360333    11.00000    0.02259    0.01997 =
         0.01717    0.00262    0.00720    0.00159
AFIX  43
H5C   2    0.173671    0.780862    0.307922    11.00000   -1.20000
AFIX   0
C6C   1    0.242051    0.720652    0.480498    11.00000    0.01840    0.02294 =
         0.01479    0.00018    0.00825    0.00165
AFIX  43
H6C   2    0.159716    0.733133    0.509220    11.00000   -1.20000
AFIX   0
C7C   1    0.382425    0.763019    0.186435    11.00000    0.03587    0.03557 =
         0.02433    0.00655    0.01634   -0.00097
AFIX 137
H7C1  2    0.497945    0.768840    0.209240    11.00000   -1.50000
H7C2  2    0.328016    0.804257    0.167996    11.00000   -1.50000
H7C3  2    0.330145    0.736421    0.098709    11.00000   -1.50000
AFIX   0
O1C   5    0.197626    0.607398    0.672409    11.00000    0.02201    0.03776 =
         0.01730    0.00235    0.00885   -0.00704
O2C   5    0.367636    0.693589    0.817216    11.00000    0.04525    0.02246 =
         0.01709   -0.00280    0.01826   -0.00019
O3C   5    0.492971    0.598059    0.780684    11.00000    0.02681    0.02369 =
         0.01707    0.00549    0.00883    0.00384
S1C   6    0.352703    0.640528    0.720898    11.00000    0.01898    0.02150 =
         0.01098    0.00088    0.00616   -0.00131
HKLF    4

REM  I(py)2TsO
REM R1 =  0.0297 for    2796 Fo > 4sig(Fo)  and  0.0360 for all    3142 data
REM    218 parameters refined using      0 restraints

END

WGHT      0.0244      0.0000

REM Highest difference peak  0.617,  deepest hole -0.676,  1-sigma level  0.093
Q1    1   0.8797  0.5076  0.6872  11.00000  0.05    0.62
Q2    1   0.6987  0.5118  0.4994  11.00000  0.05    0.55
Q3    1   0.8296  0.4657  0.5875  11.00000  0.05    0.49
Q4    1   0.4516  0.7274  0.3858  11.00000  0.05    0.40
Q5    1   0.5809  0.5698  0.2017  11.00000  0.05    0.37
Q6    1   0.7601  0.5965  0.5993  11.00000  0.05    0.36
Q7    1   0.8378  0.5733  0.5801  11.00000  0.05    0.36
Q8    1   0.7592  0.4298  0.5923  11.00000  0.05    0.36
Q9    1   0.3104  0.7401  0.3379  11.00000  0.05    0.35
Q10   1   0.6996  0.5462  0.5052  11.00000  0.05    0.35
Q11   1   0.3891  0.6923  0.3138  11.00000  0.05    0.34
Q12   1   0.8254  0.4186  1.0116  11.00000  0.05    0.34
Q13   1   0.7456  0.5714  0.6147  11.00000  0.05    0.33
Q14   1   0.3201  0.5925  0.4404  11.00000  0.05    0.32
Q15   1   0.9746  0.3980  0.9176  11.00000  0.05    0.31
Q16   1   0.3988  0.5821  0.7048  11.00000  0.05    0.31
Q17   1   0.7328  0.6404  0.2321  11.00000  0.05    0.30
Q18   1   0.2832  0.6866  0.5172  11.00000  0.05    0.30
Q19   1   0.4014  0.6748  0.5349  11.00000  0.05    0.29
Q20   1   0.2291  0.6222  0.4647  11.00000  0.05    0.29
Q21   1   0.6228  0.5039  0.3959  11.00000  0.05    0.29
Q22   1   1.0375  0.5116  0.5983  11.00000  0.05    0.28
Q23   1   0.4064  0.7301  0.6922  11.00000  0.05    0.28
Q24   1   0.8047  0.5425  0.4369  11.00000  0.05    0.28
Q25   1   0.7736  0.5992  0.3865  11.00000  0.05    0.27
;
_shelx_res_checksum              99047

_shelx_hkl_file                  
;
   0   0   3-24.5830 35.7728   2
   0   0   4 12121.9 339.153   2
   0   0   5-44.1684 58.5460   2
   0   0   6 18922.6 519.244   2
   0   0   7 32.0336 56.7530   2
   0   0   8-33.8924 63.7980   2
   0   0   9 130.903 110.758   2
   0   0  10 10880.8 525.742   2
   0   0  11 338.934 180.828   2
   0   1   2 32.0266 29.7807   2
   0   1   3 1777.42 115.078   2
   0   1   4 49.0790 47.6750   2
   0   1   5 27929.5 562.647   2
   0  -1   5 27136.9 554.210   2
   0   1   6 667.251 112.186   2
   0  -1   6 665.051 103.680   2
   0  -1   7 6176.96 324.124   2
   0   1   7 6113.52 320.101   2
   0   1   8 346.526 95.1604   2
   0  -1   8 231.739 78.8991   2
   0   1   9 7452.28 414.414   2
   0  -1   9 7435.67 410.088   2
   0  -1  10 612.885 188.307   2
   0   1  10 395.851 166.517   2
   0   1  11 6187.34 425.913   2
   0  -1  11 5145.52 385.134   2
   0   2   2 7995.40 193.053   2
   0   2   3 2886.94 141.048   2
   0   2   4 17956.6 404.791   2
   0   2   5 2396.66 169.096   2
   0   2   6 31947.3 677.193   2
   0  -2   7 451.825 94.7507   2
   0   2   7 537.652 103.694   2
   0   2   8 169.131 92.8091   2
   0  -2   8 117.932 74.5514   2
   0  -2   9 634.009 142.233   2
   0   2   9 575.462 136.517   2
   0   2  10 7668.31 450.069   2
   0  -2  10 7321.80 433.942   2
   0  -2  11 326.925 159.169   2
   0   2  11 469.182 159.879   2
   0   3   1 7727.13 155.393   2
   0   3   2 13715.3 256.492   2
   0   3   3 1269.68 97.6184   2
   0   3   4 2221.50 149.562   2
   0   3   5 37001.1 657.393   2
   0   3   6 136.640 62.0056   2
   0   3   7 1729.67 182.760   2
   0   3   8 150.448 81.6132   2
   0  -3   8 39.5274 55.5067   2
   0  -3   9 185.374 93.8036   2
   0   3   9 342.773 111.637   2
   0   3  10 333.997 152.723   2
   0  -3  10 347.330 143.549   2
   0   3  11 6889.00 449.746   2
   0  -3  11 6350.28 435.778   2
   0   4   0 6929.53 146.492   2
   0   4   1 1529.02 79.9751   2
   0   4   2 12417.4 254.418   2
   0   4   3 6079.62 209.058   2
   0   4   4 23228.7 469.501   2
   0   4   5 479.713 84.5357   2
   0   4   6 9911.78 381.681   2
   0   4   7 785.052 128.689   2
   0   4   8 49.6586 70.2561   2
   0  -4   8-7.88061 59.2317   2
   0   4   9-77.5203 69.9744   2
   0  -4   9-4.28167 73.2237   2
   0  -4  10 7572.15 444.168   2
   0   4  10 7278.81 440.755   2
   0   4  11 86.0958 118.676   2
   0  -4  11 277.201 154.269   2
   0   5   0 24.3915 27.0513   2
   0   5   1 43737.1 435.484   2
   0   5  -1 44331.3 440.211   2
   0   5   2 337.430 47.9805   2
   0   5   3 8.72418 39.5790   2
   0   5   4 585.815 83.6032   2
   0   5   5 17593.2 456.806   2
   0   5   6 3011.31 213.135   2
   0   5   7 4133.19 272.494   2
   0   5   8 1750.51 194.058   2
   0  -5   9 2235.00 234.408   2
   0   5   9 1933.94 219.379   2
   0  -5  10 2165.04 260.224   2
   0   5  10 1906.38 236.407   2
   0   5  11 2798.00 299.348   2
   0  -5  11 2548.77 281.460   2
   0   6   0 26335.2 346.572   2
   0   6  -1 616.002 60.9725   2
   0   6   1 608.635 59.9500   2
   0   6   2 9275.71 237.958   2
   0   6   3 18649.6 378.966   2
   0   6   4 4749.37 220.086   2
   0   6   5 323.972 76.4166   2
   0  -6  -6 24060.0 593.071   2
   0   6   6 24008.3 590.809   2
   0   6   7 951.107 137.945   2
   0   6   8 34.1298 79.0471   2
   0   6   9 1163.07 177.484   2
   0  -6  10 5208.49 374.546   2
   0   6  10 5485.23 383.158   2
   0  -6  11 97.5973 88.2275   2
   0   6  11 95.4702 104.646   2
   0   7   0-3.07628 28.3601   2
   0   7   1 15784.6 298.203   2
   0   7  -1 16300.1 307.102   2
   0   7   2 4946.28 185.838   2
   0   7   3 2695.49 155.212   2
   0   7   4 10168.8 320.175   2
   0   7   5 3875.44 224.282   2
   0  -7  -6 387.240 89.8537   2
   0   7   6 278.047 28.2529   1
   0   7   6 382.463 91.8997   2
   0   7   7 8730.50 390.860   2
   0   7   8 4094.27 292.211   2
   0   7   9 5870.35 373.283   2
   0  -7  10 71.3922 89.8687   2
   0   7  10 155.383 110.493   2
   0  -7  11 1346.23 213.495   2
   0   7  11 1519.79 222.587   2
   0   8   0 50411.1 552.581   2
   0   8  -1 456.686 64.7509   2
   0   8   1 383.554 58.2152   2
   0   8   2 570.440 73.7800   2
   0  -8   3 17262.7 360.955   2
   0   8   3 16401.2 376.209   2
   0   8   4 6030.31 251.605   2
   0   8   5 230.796 64.5566   2
   0  -8  -6 9429.43 390.734   2
   0   8   6 9725.40 383.882   2
   0   8   7 2940.29 232.574   2
   0   8   8 41.5693 62.5908   2
   0   8   8 22.0140 10.8213   1
   0   8   9 1036.28 168.452   2
   0   8  10 4239.96 343.709   2
   0   8  11 934.706 188.147   2
   0  -8  11 739.293 174.671   2
   0   9   0 73.9760 50.4307   2
   0   9  -1 10098.9 272.771   2
   0   9   1 10485.2 273.269   2
   0   9   2 23323.9 427.390   2
   0  -9   2 23208.9 405.883   2
   0  -9   3 918.377 90.9870   2
   0   9   3 912.609 100.719   2
   0   9   4 1324.80 127.283   2
   0  -9  -5 5973.51 295.697   2
   0   9   5 5719.27 273.543   2
   0   9   6 161.360 70.4886   2
   0   9   7 903.557 136.758   2
   0   9   8 11861.4 502.576   2
   0   9   9 458.002 116.739   2
   0   9  10 60.3017 85.8633   2
   0  -9  11 4806.55 381.977   2
   0  10   0 6388.89 223.534   2
   0  10  -1 5607.79 216.227   2
   0  10   1 6087.06 222.425   2
   0  10   2 3246.06 169.236   2
   0 -10   2 3649.55 172.724   2
   0  10   3 8038.01 278.383   2
   0 -10   3 8083.14 264.423   2
   0  10   4 12867.6 378.804   2
   0 -10   4 13133.9 362.760   2
   0 -10  -5 45.8966 52.5846   2
   0  10   5 105.586 58.2216   2
   0  10   6 4456.82 265.543   2
   0  10   7 7102.73 359.779   2
   0  10   8 735.101 138.039   2
   0  10   9 2473.11 248.518   2
   0  10  10 3525.40 318.074   2
   0 -10  11 545.641 146.886   2
   0  11   0 64.2527 50.4889   2
   0 -11   1 6124.78 231.689   2
   0  11  -1 6364.55 237.282   2
   0  11   1 6025.18 231.917   2
   0 -11   2 13071.4 336.663   2
   0  11   2 13211.7 346.083   2
   0  11   3 583.842 85.4799   2
   0 -11   3 641.529 84.9967   2
   0  11   4 3626.77 209.917   2
   0 -11   4 3757.10 201.653   2
   0  11   5 19821.2 517.553   2
   0 -11  -5 19806.9 564.035   2
   0 -11   5 20333.5 493.633   2
   0  11   6 4145.49 263.236   2
   0  11   7 280.159 89.5464   2
   0  11   8 5609.11 345.909   2
   0  11   9 160.025 104.427   2
   0  11  10 972.349 186.126   2
   0  12   0 4574.22 208.265   2
   0  12  -1 8393.32 284.522   2
   0  12   1 8803.38 290.870   2
   0 -12   1 8489.18 284.105   2
   0  12   2 2454.30 158.767   2
   0 -12   2 2525.09 157.696   2
   0  12   3 17957.9 441.076   2
   0 -12   3 18343.6 427.215   2
   0 -12  -4 7549.18 335.603   2
   0  12   4 6776.65 291.169   2
   0 -12   4 7223.49 282.291   2
   0 -12   5-27.2737 55.6172   2
   0  12   5 1.42725 60.7562   2
   0  12   6 3504.52 242.613   2
   0  12   7 2362.89 220.175   2
   0  12   8 20.3346 67.3301   2
   0  12   9 2008.25 231.360   2
   0  12  10 1164.38 189.090   2
   0 -13   0-19.1066 36.4267   2
   0  13   0-5.15581 38.2394   2
   0  13   1 8802.44 303.308   2
   0 -13   1 9006.24 303.238   2
   0  13  -1 9089.43 308.303   2
   0  13   2 11271.2 345.033   2
   0 -13   2 11336.6 341.389   2
   0 -13   3 381.980 73.4461   2
   0  13   3 387.318 78.8367   2
   0 -13  -3 495.440 93.7293   2
   0 -13   4 10242.3 346.715   2
   0  13   4 9692.68 355.045   2
   0 -13  -4 10779.2 414.685   2
   0  13   5 6.71523 52.0599   2
   0  13   6 2856.52 226.949   2
   0  13   7 2336.26 223.605   2
   0  13   8 2461.78 236.933   2
   0  13   9 601.106 141.236   2
   0  13  10 2170.05 252.133   2
   0 -14   0 2412.48 169.997   2
   0  14   0 2363.75 163.715   2
   0  14  -1 4803.08 234.478   2
   0 -14  -1 4497.28 239.704   2
   0  14   1 4675.09 229.714   2
   0 -14   1 4648.84 227.760   2
   0 -14   2 640.893 93.5201   2
   0  14   2 569.905 89.3624   2
   0 -14  -2 762.054 110.546   2
   0  14   3 15404.8 432.312   2
   0 -14  -3 14996.0 473.503   2
   0 -14   3 15373.1 421.293   2
   0  14   4 316.564 81.4635   2
   0 -14   4 441.208 86.3084   2
   0  14   5 574.201 107.499   2
   0  14   6 3357.67 249.812   2
   0  14   7 8079.43 398.016   2
   0  14   8 423.406 108.932   2
   0  14   9 2511.80 264.120   2
   0  15   0 29.4868 40.0954   2
   0 -15   0 19.7336 50.1682   2
   0 -15  -1 865.842 114.295   2
   0  15  -1 749.502 101.102   2
   0  15   1 836.688 109.168   2
   0 -15   1 775.943 103.354   2
   0 -15   2 21714.5 509.479   2
   0 -15  -2 19936.4 540.106   2
   0  15   2 21224.0 511.308   2
   0 -15   3 69.2521 49.6238   2
   0  15   3 137.333 59.7230   2
   0  15   4 5946.93 294.519   2
   0  15   5 952.935 135.450   2
   0  15   6 1999.12 195.917   2
   0  15   7 2560.86 238.561   2
   0  15   8 7610.23 416.341   2
   0  15   9 2102.60 241.490   2
   0 -16   0 1806.53 162.492   2
   0  16   0 1890.53 160.515   2
   0  16  -1 7758.26 321.801   2
   0 -16  -1 7673.72 337.901   2
   0  16   1 8177.30 325.008   2
   0 -16   1 7779.77 317.734   2
   0  16   2 830.831 113.168   2
   0 -16   2 865.822 114.462   2
   0  16   3 2676.69 197.926   2
   0  16   4 5290.61 283.752   2
   0  16   5 614.279 120.019   2
   0  16   6 860.024 141.842   2
   0  16   7 7006.18 384.698   2
   0  16   8 31.7864 77.9893   2
   0  16   9 4326.81 339.657   2
   0  17   0 55.1375 57.7119   2
   0  17  -1 2362.10 189.867   2
   0  17   1 1999.37 175.336   2
   0  17   2 11785.5 413.118   2
   0  17   3 589.776 105.678   2
   0  17   4 7283.47 337.829   2
   0  17   5 1523.79 169.951   2
   0  17   6 160.769 80.5236   2
   0  17   7 19.8241 70.4352   2
   0  17   8 7825.09 437.763   2
   0  18   0 41.7902 61.5564   2
   0  18   1 2410.41 193.650   2
   0  18  -1 2547.31 201.613   2
   0  18   2 2128.53 189.212   2
   0  18   3 4219.68 257.552   2
   0  18   4 57.7275 63.3302   2
   0  18   5 634.027 119.810   2
   0  18   6 201.409 84.5182   2
   0  18   7 2724.46 251.930   2
   0  18   8 89.0452 74.0887   2
   0  19   0-0.60539 57.9921   2
   0  19   1 194.129 68.1841   2
   0  19  -1 186.741 70.6552   2
   0  19   2 7086.26 339.263   2
   0  19   3 32.5925 56.5522   2
   0  19   4 5977.19 326.018   2
   0  19   5 479.076 109.675   2
   0  19   6 1459.12 186.946   2
   0  19   7 402.219 110.652   2
   0  20   0 628.971 114.611   2
   0  20   1 1335.97 155.535   2
   0  20  -1 1142.07 148.029   2
   0  20   2 1176.20 147.453   2
   0  20   3 10818.2 440.385   2
   0  20   4 654.542 123.327   2
   0  20   5 47.8027 59.8747   2
   0  20   6 117.784 84.2083   2
   0  20   7 1597.99 200.667   2
   0  21   0 59.2326 75.0401   2
   0  21   1 219.410 77.9279   2
   0  21  -1 350.726 94.0627   2
   0  21   2 3972.21 274.072   2
   0  21   3 134.009 74.9370   2
   0  21   4 3562.72 270.385   2
   0  21   5 316.025 96.2185   2
   0  21   6 1092.44 168.016   2
   0  22   0 253.719 82.6548   2
   0  22  -1 4782.65 310.864   2
   0  22   1 4599.43 300.456   2
   0  22   2 829.494 141.208   2
   0  22   3 3496.06 268.280   2
   0  22   4 1637.30 192.854   2
   0  22   5 212.077 90.3508   2
   0  22   6 171.022 88.8059   2
   0  23   0-47.8377 65.3362   2
   0  23  -1 580.281 121.592   2
   0  23   1 407.268 107.210   2
   0  23   2 6366.77 363.469   2
   0  23   3 197.342 81.7220   2
   0  23   4 1630.52 195.427   2
   0  23   5 349.845 104.789   2
   0  24   0 1799.45 204.530   2
   0  24   1 2601.54 240.900   2
   0  24  -1 2368.00 232.925   2
   0  24   2 127.192 71.6355   2
   0  24   3 2222.85 223.803   2
   0  24   4 288.264 103.619   2
   0  25   0 73.6783 63.8341   2
   0  25  -1 752.303 144.386   2
   0  25   1 747.110 140.345   2
   0  25   2 4824.84 334.485   2
   0  25   3 29.5084 61.2706   2
   0  26   0 991.645 166.824   2
   0  26  -1 427.253 118.333   2
   0  26   1 143.149 84.0899   2
   0  26   2 154.623 90.4126   2
  -1   0  11 330.787 112.768   2
  -1   0  10 81.6703 101.212   2
  -1   0   9 15517.0 586.415   2
  -1   0   8-0.93737 57.3300   2
  -1   0   7 9391.06 388.274   2
  -1   0   6-5.47312 50.5993   2
  -1   0   5 2390.31 162.996   2
   1   0   1 20.8071 18.7099   2
   1   0   2-12.6258 24.4711   2
   1   0   3 16460.2 342.338   2
   1   0   4 25.8573 51.3322   2
   1   0   5 2587.83 178.395   2
   1   0   6 8.43877 45.7037   2
   1   0   7 5151.70 297.914   2
   1   0   8 4.97079 73.7958   2
   1   0   9 7428.41 415.312   2
   1   0  10 168.676 104.943   2
   1   0  11 2091.65 256.207   2
  -1  -1  11 475.247 125.951   2
  -1   1  11 513.555 133.208   2
  -1  -1  10 4297.44 332.052   2
  -1   1  10 3792.57 312.614   2
  -1  -1   9 28.8384 135.587   2
  -1   1   9 265.880 118.117   2
  -1  -1   8 2137.32 204.227   2
  -1   1   8 2431.30 215.688   2
  -1  -1   7 608.350 111.253   2
  -1   1   7 580.407 105.559   2
  -1   1   6 2372.07 184.676   2
  -1   1   5 7126.16 284.313   2
  -1   1   4 61595.6 729.979   2
  -1   1   3 2341.61 125.421   2
  -1   1   2 1966.57 90.8470   2
   1   1   0 1226.95 37.6505   2
   1   1   1 242.098 32.3008   2
   1   1   2 36631.7 417.851   2
   1   1   3 1553.58 109.663   2
   1   1   4 8827.21 291.508   2
   1  -1   4 8752.88 295.053   2
   1   1   5 69.0189 38.9463   2
   1  -1   5 81.4752 49.7867   2
   1  -1   6 9914.88 376.949   2
   1   1   6 9982.77 377.935   2
   1   1   7 118.472 78.1412   2
   1  -1   7 37.7779 72.0102   2
   1  -1   8 7116.82 377.387   2
   1   1   8 7442.88 387.968   2
   1   1   9 231.139 125.745   2
   1  -1   9 248.778 124.348   2
   1   1  10 295.007 106.606   2
   1  -1  10 125.466 85.7427   2
   1  -1  11 799.928 163.677   2
   1   1  11 587.307 151.257   2
  -1  -2  11-26.3349 72.9491   2
  -1   2  11 90.9515 99.2642   2
  -1  -2  10 400.940 136.300   2
  -1   2  10 477.850 132.236   2
  -1  -2   9 19019.7 644.363   2
  -1   2   9 20946.4 676.161   2
  -1   2   8 2242.40 214.249   2
  -1  -2   8 2176.83 207.001   2
  -1   2   7 9923.36 399.140   2
  -1   2   6 2019.45 168.637   2
  -1   2   5 15601.4 414.574   2
  -1   2   4 17361.7 385.832   2
  -1   2   3 27185.6 414.567   2
  -1   2   2 2019.90 64.4753   1
  -1   2   2 1967.27 92.1604   2
   1   2   0 4312.40 91.1029   2
   1   2   1 23295.5 267.531   2
   1   2   1 23670.8 198.512   1
   1   2   2 304.201 43.9173   2
   1   2   3 23131.0 410.612   2
   1   2   4 1808.34 141.747   2
   1   2   5 494.984 89.9635   2
   1  -2   5 429.866 79.8586   2
   1  -2   6 1283.55 144.596   2
   1   2   6 1163.34 139.290   2
   1   2   7 14147.3 500.296   2
   1  -2   7 14025.2 494.614   2
   1  -2   8 2112.05 220.526   2
   1   2   8 2440.15 239.276   2
   1  -2   9 5515.83 357.108   2
   1   2   9 5823.56 368.128   2
   1  -2  10 1386.59 201.653   2
   1   2  10 1331.64 201.380   2
   1  -2  11 493.449 143.651   2
   1   2  11 626.022 143.990   2
  -1  -3  11 212.121 114.243   2
  -1   3  11 104.729 89.1768   2
  -1   3  10 3453.92 300.662   2
  -1  -3  10 3875.47 319.768   2
  -1  -3   9 1337.01 182.776   2
  -1   3   9 1609.55 201.604   2
  -1   3   8 17425.8 576.156   2
  -1   3   7 417.060 96.7355   2
  -1   3   6 165.475 60.8747   2
  -1   3   5 4782.16 235.869   2
  -1   3   4 28381.2 496.444   2
  -1   3   3 8613.13 147.844   1
  -1   3   3 9040.34 243.572   2
  -1   3   2 25481.3 329.172   2
  -1   3   2 25749.8 206.319   1
   1  -3  -2 25770.3 217.732   1
  -1   3   1 4278.68 105.687   2
   1   3   0 23004.6 248.475   2
   1  -3   0 21674.1 202.108   2
   1   3   1 33361.3 232.518   1
   1   3   1 32259.5 341.056   2
   1   3   2 30008.1 395.593   2
   1   3   3 812.003 82.6668   2
  -1  -3  -4 7788.22 274.464   2
   1   3   4 7430.35 272.537   2
   1   3   5 1419.01 135.017   2
   1   3   6 2320.07 194.010   2
   1  -3   6 2304.83 183.305   2
   1   3   7 9.39700 78.2354   2
   1  -3   7 31.7528 65.6333   2
   1   3   8 13587.6 528.724   2
   1  -3   8 13247.7 524.210   2
   1   3   9 116.703 100.838   2
   1  -3   9 102.355 111.695   2
   1   3  10 548.396 147.201   2
   1  -3  10 476.671 134.598   2
   1  -3  11 888.466 179.571   2
   1   3  11 1244.08 209.683   2
  -1  -4  11 270.268 122.729   2
  -1   4  11-1.79823 88.4154   2
  -1   4  10 1463.94 208.526   2
  -1  -4  10 1530.15 213.339   2
  -1   4   9 9245.74 455.482   2
  -1  -4   9 8789.17 440.720   2
  -1   4   8 231.213 95.6718   2
  -1   4   7 5201.27 301.220   2
  -1   4   6 799.465 114.492   2
  -1   4   5 1867.52 156.271   2
  -1   4   4 3950.81 189.910   2
  -1   4   4 3999.16 112.714   1
  -1   4   3 28490.3 234.508   1
  -1   4   3 28678.8 438.603   2
   1  -4  -2 297.786 24.8023   1
  -1   4   2 262.064 42.3955   2
  -1   4   1 43524.8 373.642   2
   1   4  -1 44088.4 403.580   2
   1   4   0 12319.5 208.563   2
   1  -4   0 12524.4 182.075   2
  -1   4   0 12606.8 183.652   2
   1  -4   1 121375. 612.591   2
  -1  -4  -1 124352. 456.048   1
   1   4   1 125001. 490.032   1
   1   4   1 126885. 722.201   2
   1   4   2 2095.67 58.7969   1
   1   4   2 2095.83 110.677   2
   1   4   3 35338.1 520.318   2
   1   4   4 1556.98 126.987   2
   1   4   5 77.7047 52.0690   2
   1   4   6 5245.57 284.806   2
   1  -4   7 16563.3 535.087   2
   1   4   7 17554.4 554.705   2
   1   4   8 1909.75 210.688   2
   1  -4   8 1585.95 197.856   2
   1  -4   9 3579.16 293.610   2
   1   4   9 3460.46 292.876   2
   1  -4  10 555.818 146.339   2
   1   4  10 356.894 118.953   2
   1   4  11 1356.71 211.012   2
   1  -4  11 1295.99 206.178   2
  -1  -5  11 576.871 153.376   2
  -1   5  11 224.123 99.1913   2
  -1   5  10 3841.69 316.809   2
  -1  -5  10 3366.71 297.963   2
  -1   5   9 1583.84 198.097   2
  -1   5   8 15434.3 547.716   2
  -1   5   7 4209.84 272.473   2
  -1   5   6 384.106 86.1156   2
  -1   5   5 106.437 29.3023   1
  -1   5   5 26.4252 43.9778   2
  -1   5   4 3411.94 89.1748   1
  -1   5   4 3583.58 183.323   2
  -1   5   3 1720.49 113.365   2
   1  -5  -2 52235.5 306.840   1
  -1   5   2 49929.3 497.144   2
   1   5  -1 39163.5 416.792   2
  -1   5   1 38057.3 380.388   2
   1  -5   0 188.381 31.0021   2
  -1   5   0 193.973 34.0849   2
   1   5   0 169.227 33.5893   2
  -1  -5  -1 35.0600 15.2412   1
   1   5   1 27.0268 26.1347   2
   1  -5   1 34.6460 20.9198   2
   1   5   2 32717.1 444.700   2
   1   5   2 32572.4 230.049   1
   1   5   3 1668.40 121.649   2
   1   5   3 1547.00 53.3198   1
   1   5   4 2299.51 158.463   2
   1   5   5 5233.12 259.988   2
  -1  -5  -5 4794.27 247.231   2
   1   5   6 5299.69 286.493   2
   1   5   7 2645.27 226.855   2
   1   5   8 5372.62 336.244   2
   1  -5   8 5596.58 340.175   2
   1  -5   9 2016.45 230.153   2
   1   5   9 2286.82 244.875   2
   1  -5  10 213.115 101.003   2
   1   5  10 112.209 85.6906   2
   1   5  11 188.906 114.368   2
   1  -5  11 44.4178 91.3452   2
  -1   6  11 245.802 124.939   2
  -1  -6  11 249.149 116.374   2
  -1  -6  10 1394.80 202.215   2
  -1   6  10 1384.86 200.535   2
  -1   6   9 3975.55 303.560   2
  -1   6   9 3665.02 159.664   1
  -1   6   8 1420.21 180.401   2
  -1   6   8 1118.59 85.6444   1
  -1   6   7 10359.1 220.661   1
  -1   6   7 11165.0 432.708   2
  -1   6   6 5624.84 285.493   2
  -1   6   6 5777.47 143.896   1
  -1   6   5 2678.42 82.2286   1
  -1   6   5 2864.47 188.045   2
  -1   6   4 3101.26 69.3961   1
  -1   6   4 3572.76 186.478   2
   1  -6  -3 44214.9 282.549   1
  -1   6   3 48067.9 583.432   2
  -1   6   2 2196.44 113.310   2
   1   6  -1 3734.32 140.017   2
  -1   6   1 3757.10 131.612   2
   1  -6   0 6503.47 163.850   2
  -1   6   0 6707.62 169.716   2
   1   6   0 6717.89 185.817   2
   1   6   1 635.628 63.4628   2
  -1  -6  -1 664.295 43.0593   1
   1  -6   1 660.934 58.8911   2
   1   6   2 6699.22 214.396   2
   1   6   3 33771.1 225.368   1
   1   6   3 38845.3 563.472   2
   1   6   4 380.317 72.1376   2
   1   6   4 405.236 29.6083   1
  -1  -6  -5 767.577 108.163   2
   1   6   5 599.487 97.4532   2
   1   6   6 5316.03 289.085   2
  -1  -6  -6 5570.60 299.245   2
   1   6   7 12224.2 468.526   2
   1   6   8 1115.21 165.132   2
   1  -6   9 6135.10 383.066   2
   1   6   9 6380.63 395.087   2
   1   6  10 297.309 107.345   2
   1  -6  10 182.195 101.572   2
   1  -6  11 1245.30 207.691   2
  -1  -7  11 2201.52 264.516   2
  -1   7  11 2181.33 261.513   2
  -1   7  10 3276.71 297.578   2
  -1   7   9 1063.49 174.133   2
  -1   7   8 4769.44 308.611   2
  -1   7   8 4083.96 131.600   1
  -1   7   7 4615.35 123.763   1
  -1   7   7 5318.65 307.093   2
  -1   7   6 3699.58 233.001   2
   1  -7  -6 3735.49 234.781   2
  -1   7   6 3022.42 84.6252   1
  -1   7   5 382.563 78.7698   2
  -1   7   4 32538.8 554.289   2
   1  -7  -3 4714.27 90.9467   1
  -1   7   3 5005.70 198.941   2
  -1   7   2 7311.11 214.006   2
   1  -7  -1 17885.2 317.470   2
   1   7  -1 17729.4 323.794   2
  -1   7   1 18314.0 304.620   2
   1  -7   0 3078.25 126.238   2
  -1   7   0 3055.24 125.722   2
   1   7   0 3208.83 138.975   2
   1   7   1 7665.25 216.414   2
   1  -7   1 7915.15 201.135   2
   1  -7   2 14697.4 292.681   2
   1   7   2 14891.0 325.601   2
  -1  -7  -2 13885.2 144.551   1
   1   7   3 7506.26 259.326   2
   1   7   4 2972.21 179.774   2
   1   7   5 2830.14 193.436   2
  -1  -7  -5 2746.89 198.470   2
   1   7   5 2185.01 64.4097   1
  -1  -7  -6 14503.1 488.267   2
   1   7   6 14584.0 471.132   2
   1   7   7 454.753 108.424   2
   1   7   8 4943.42 329.190   2
   1  -7   9 1699.85 207.885   2
   1   7   9 1696.70 212.057   2
   1   7  10 869.655 173.517   2
   1  -7  10 826.638 158.426   2
   1  -7  11 787.538 167.322   2
  -1  -8  11 200.164 98.4422   2
  -1   8  11 397.948 130.093   2
  -1   8  10 285.192 112.064   2
  -1   8   9 6470.75 388.164   2
  -1   8   8 57.5918 79.4260   2
  -1   8   8 27.8590 13.9100   1
  -1   8   7 2928.83 67.3560   1
  -1   8   7 4728.14 288.332   2
   1  -8  -6 9786.79 387.346   2
  -1   8   6 9189.87 369.609   2
  -1   8   5 5033.48 249.639   2
  -1   8   4 112.457 53.2321   2
   1  -8  -3 30491.9 236.865   1
  -1   8   3 32021.3 508.574   2
  -1   8   2 1302.64 101.049   2
   1   8  -1 3789.63 163.402   2
  -1   8   1 3899.59 151.887   2
   1  -8  -1 3971.93 164.468   2
   1  -8   0 11609.8 259.437   2
  -1   8   0 11923.5 265.188   2
   1   8   0 12094.1 281.341   2
  -1   8  -1 16795.3 324.541   2
   1  -8   1 16726.4 314.725   2
   1   8   1 16795.3 335.703   2
  -1  -8  -2 447.336 29.7958   1
   1   8   2 457.051 70.2420   2
   1  -8   2 539.334 67.1481   2
   1  -8   3 26617.5 445.858   2
   1   8   3 27347.9 498.164   2
   1   8   4 13929.0 386.844   2
  -1  -8  -4 14038.5 416.846   2
  -1  -8  -5 1068.98 131.454   2
   1   8   5 1070.86 126.141   2
   1   8   6 187.679 80.6968   2
   1   8   7 2313.73 67.3819   1
   1   8   7 4329.52 284.052   2
   1   8   8 181.549 84.4889   2
   1   8   8 64.4491 16.3594   1
   1   8   9 1834.63 219.304   2
   1   8  10 1926.36 239.211   2
   1  -8  10 1392.55 200.161   2
   1  -8  11 823.751 177.927   2
  -1   9  11 3132.61 310.372   2
  -1   9  10 746.592 157.303   2
  -1   9   9-91.7622 77.2299   2
  -1   9   8 7219.21 386.249   2
  -1   9   7 1219.41 154.949   2
   1  -9  -6 123.141 58.0826   2
  -1   9   6 156.937 76.3442   2
  -1   9   5 15414.8 433.012   2
  -1   9   4 13819.2 377.817   2
   1  -9  -3 868.722 44.6473   1
  -1   9   3 1043.39 101.160   2
  -1   9   2 5697.49 211.616   2
   1  -9  -1 12225.8 301.801   2
   1   9  -1 11942.9 299.492   2
  -1   9   1 12242.5 285.558   2
  -1   9   0 8511.01 238.982   2
   1   9   0 8175.13 244.998   2
   1  -9   0 8264.29 234.536   2
   1   9   1 5344.31 202.254   2
  -1   9  -1 5190.69 196.167   2
   1  -9   1 5310.15 190.317   2
   1   9   2 26762.8 472.617   2
  -1  -9  -2 24736.7 230.134   1
   1  -9   2 25875.0 426.392   2
   1   9   3 20.4152 37.8765   2
   1  -9   3 97.9952 41.2099   2
   1   9   4 1979.78 151.574   2
  -1  -9  -4 2203.52 176.905   2
  -1  -9  -5 7811.02 345.814   2
   1   9   5 7937.14 327.084   2
   1   9   6 1424.77 159.263   2
   1   9   7 1228.99 163.323   2
   1   9   8 5839.93 357.191   2
   1   9   9 1229.87 180.599   2
   1   9  10 100.887 97.7957   2
   1  -9  10-66.7293 68.7206   2
  -1  10  11 356.751 129.939   2
  -1  10  10 752.829 156.131   2
  -1  10   9 4793.19 338.695   2
  -1  10   8 21.3762 69.3877   2
  -1  10   7 4147.39 273.490   2
  -1  10   6 6854.10 321.580   2
  -1  10   5 2343.39 177.122   2
   1 -10  -5 2329.40 185.663   2
  -1 -10   4 4586.76 217.882   2
  -1  10   4 4672.56 227.910   2
  -1  10   3 12528.5 343.034   2
  -1  10   2 7712.61 249.764   2
   1 -10  -2 7491.17 263.807   2
   1  10  -1 673.297 86.0185   2
  -1  10   1 772.071 85.2012   2
   1 -10  -1 649.322 80.7541   2
   1 -10   0 2825.99 149.020   2
  -1  10   0 3089.96 153.511   2
   1  10   0 3116.21 164.854   2
  -1  10  -1 14334.8 337.294   2
   1 -10   1 14765.9 332.752   2
   1  10   1 15235.7 353.291   2
   1  10   2 277.377 62.1589   2
  -1 -10  -2 185.681 27.0605   1
   1 -10   2 185.605 45.4098   2
   1 -10   3 3533.26 175.041   2
   1  10   3 3099.32 180.776   2
   1 -10   4 10950.8 331.063   2
  -1 -10  -4 11160.0 399.799   2
   1  10   4 10501.8 352.795   2
   1  10   5 5023.72 264.944   2
  -1 -10  -5 4777.66 279.252   2
   1  10   6 4675.42 278.158   2
   1  10   7 12871.6 494.642   2
   1  10   8 71.7058 74.2676   2
   1  10   9 33.3272 67.3237   2
   1  10  10 2995.24 294.401   2
   1 -10  10 2736.87 275.987   2
  -1  11  10 474.182 132.195   2
  -1  11   9 1077.12 176.576   2
  -1  11   8 12536.3 503.157   2
  -1  11   7 5717.34 320.889   2
  -1  11   6 267.721 77.7349   2
   1 -11  -5 6092.63 306.858   2
  -1  11   5 5450.60 267.086   2
  -1 -11   5 5730.27 266.437   2
  -1 -11   4 1911.73 145.189   2
   1 -11  -4 1495.84 146.255   2
  -1  11   4 1579.16 136.612   2
   1 -11  -3-0.29393 43.1906   2
  -1  11   3 33.7023 37.0122   2
   1 -11  -2 9741.35 313.806   2
   1  11  -2 9799.50 309.314   2
  -1  11   2 9347.93 284.527   2
   1 -11  -1 14197.8 359.985   2
  -1  11   1 14182.2 343.133   2
   1  11  -1 14659.9 363.870   2
  -1  11   0 49.7213 40.4707   2
   1  11   0 58.4618 45.3470   2
   1 -11   0 90.8647 46.1866   2
   1 -11   1 15222.1 352.288   2
  -1  11  -1 14562.4 356.489   2
   1  11   1 15180.4 370.172   2
  -1 -11  -2 5633.74 134.949   1
   1 -11   2 6236.44 232.209   2
   1  11   2 5515.61 231.407   2
   1  11   3 4047.76 213.664   2
   1 -11   3 4151.78 196.268   2
   1 -11   4 984.494 107.482   2
  -1 -11  -4 1109.58 135.891   2
   1  11   4 1044.80 121.559   2
   1  11   5 11831.7 408.602   2
   1 -11   5 12753.6 388.887   2
   1  11   6 604.058 111.843   2
   1  11   7 935.335 148.233   2
   1  11   8 7921.58 419.046   2
   1  11   9 1467.06 197.020   2
   1  11  10 277.772 122.791   2
  -1  12  10 5869.27 400.460   2
  -1  12   9 2830.43 265.121   2
  -1  12   8 931.122 149.994   2
  -1  12   7 1119.10 154.115   2
  -1  12   6 8172.62 362.229   2
   1 -12  -5 290.027 86.5507   2
  -1 -12   5 123.567 52.4902   2
  -1  12   5 152.212 55.1958   2
  -1  12   4 2332.33 170.157   2
  -1 -12   4 2151.45 157.117   2
   1 -12  -4 2564.41 192.990   2
  -1 -12   3 8735.25 297.669   2
   1 -12  -3 8591.16 328.328   2
  -1  12   3 8701.65 301.730   2
  -1  12   2 12329.5 341.078   2
   1  12  -2 12109.3 359.953   2
   1 -12  -2 12579.1 372.633   2
   1  12  -1 3332.26 182.539   2
  -1  12   1 3518.84 180.882   2
   1 -12  -1 3487.47 189.298   2
   1 -12   0 6789.57 249.963   2
   1  12   0 6932.35 261.206   2
  -1  12   0 6944.42 249.162   2
   1  12   1 8921.21 296.848   2
   1 -12   1 8478.51 276.354   2
  -1  12  -1 8711.09 290.204   2
   1 -12   2 203.566 55.7603   2
   1  12   2 192.042 64.4040   2
  -1 -12  -2 99.1148 26.1615   1
   1 -12   3 3667.76 190.771   2
  -1 -12  -3 4006.99 239.166   2
   1  12   3 3644.23 207.149   2
  -1 -12  -4 525.192 102.233   2
   1 -12   4 521.755 81.1828   2
   1  12   4 389.885 85.2426   2
   1  12   5-118.274 66.9913   2
   1 -12   5-36.4691 46.4260   2
   1  12   6 6719.05 342.767   2
   1  12   7 5271.14 324.642   2
   1  12   8 2415.31 243.615   2
   1  12   9 464.288 126.609   2
  -1  13  10 1741.52 229.018   2
  -1  13   9 1814.20 216.605   2
  -1  13   8 962.860 154.952   2
  -1  13   7 7464.94 372.444   2
  -1  13   6-109.324 79.6721   2
  -1  13   5 3925.52 238.897   2
  -1 -13   4 2780.71 183.789   2
   1 -13  -4 3035.21 219.836   2
  -1  13   4 3242.89 203.334   2
  -1 -13   3 58.5676 40.9471   2
  -1  13   3 115.828 57.5733   2
   1 -13  -3 31.1126 49.2570   2
   1  13  -2 6226.20 266.929   2
   1 -13  -2 6042.43 269.030   2
  -1  13   2 6127.19 252.318   2
   1  13  -1 14375.3 391.569   2
  -1  13   1 13752.4 367.793   2
   1 -13  -1 13654.0 387.895   2
   1  13   0 20.9162 41.1214   2
  -1  13   0 53.9270 39.9577   2
   1 -13   0 9.28519 41.9070   2
  -1  13  -1 4427.47 215.461   2
   1  13   1 4228.87 215.847   2
   1 -13   1 4283.87 206.033   2
   1  13   2 4672.77 228.660   2
   1 -13   2 4578.22 215.153   2
   1 -13   3 3693.75 199.613   2
   1  13   3 3595.40 213.853   2
  -1 -13  -3 4013.97 247.507   2
   1 -13   4 130.138 50.0024   2
   1  13   4 64.1562 51.2128   2
   1  13   5 5422.34 294.530   2
   1  13   6 1885.46 190.072   2
   1  13   7 1146.66 160.988   2
   1  13   8 1414.26 193.544   2
   1  13   9 4772.46 358.908   2
  -1  14  10 2140.57 256.894   2
  -1  14   9 487.668 125.451   2
  -1  14   8 1694.33 198.364   2
  -1  14   7 487.564 109.281   2
  -1  14   6 6878.13 340.559   2
  -1  14   5 3928.53 246.474   2
  -1 -14   4 2159.96 168.117   2
   1 -14  -4 2394.71 200.151   2
  -1  14   4 2513.82 188.499   2
   1 -14  -3 6579.93 308.608   2
  -1 -14   3 6820.70 283.986   2
  -1  14   3 6811.70 283.276   2
  -1 -14   2 3862.58 214.135   2
   1  14  -2 3461.95 208.513   2
   1 -14  -2 3895.87 229.145   2
  -1  14   2 3743.38 204.407   2
  -1  14   1 1023.09 109.680   2
  -1 -14   1 1115.74 118.598   2
   1 -14  -1 874.658 109.099   2
   1  14  -1 780.048 103.179   2
   1  14   0 11638.4 363.265   2
   1 -14   0 11835.6 364.985   2
  -1  14   0 11557.3 351.476   2
   1  14   1 309.805 69.8767   2
  -1 -14  -1 414.772 81.9199   2
  -1  14  -1 328.795 67.3765   2
   1 -14   1 320.107 68.9043   2
   1 -14   2 1.54562 39.6186   2
  -1 -14  -2 227.237 77.5348   2
   1  14   2 209.555 61.8635   2
   1  14   3 8147.33 322.144   2
  -1 -14  -3 8555.82 371.287   2
   1 -14   3 8195.64 304.515   2
   1  14   4 3342.14 223.978   2
   1 -14   4 3390.68 204.941   2
   1  14   5 98.9019 67.3163   2
   1  14   6 4300.10 283.779   2
   1  14   7 4.76203 57.1132   2
   1  14   8 434.616 110.548   2
   1  14   9 1180.72 188.107   2
  -1  15   9-33.6499 78.9902   2
  -1  15   8 223.408 87.6135   2
  -1  15   7 2799.93 240.693   2
  -1  15   6 111.739 70.3982   2
  -1  15   5 18608.4 536.897   2
  -1  15   4 479.132 89.5936   2
   1 -15  -4 431.392 34.0310   1
  -1 -15   3 501.934 89.7700   2
   1 -15  -3 404.387 98.7605   2
  -1  15   3 535.351 93.1614   2
   1 -15  -2 225.203 76.0170   2
  -1 -15   2 288.373 70.4386   2
  -1  15   2 403.858 79.2656   2
   1  15  -2 295.038 78.6304   2
   1 -15  -1 6819.21 299.298   2
  -1 -15   1 7028.92 296.177   2
   1  15  -1 6938.89 294.910   2
  -1  15   1 7013.32 283.721   2
  -1  15   0 92.7271 50.2106   2
   1 -15   0 60.2363 47.3284   2
  -1 -15   0 50.6333 49.1417   2
   1  15   0 53.1330 54.6115   2
  -1  15  -1 5719.31 266.157   2
  -1 -15  -1 4913.19 267.896   2
   1  15   1 5597.08 266.275   2
   1 -15   1 5398.29 251.529   2
   1 -15   2 4713.73 236.301   2
   1  15   2 4592.00 248.151   2
  -1 -15  -2 4361.67 264.232   2
   1 -15   3 4401.20 232.158   2
  -1 -15  -3 3261.09 87.4053   1
   1  15   3 4354.09 243.070   2
   1  15   4 243.191 69.4481   2
   1  15   5 9791.92 406.164   2
   1  15   6 1437.88 176.791   2
   1  15   7 231.697 87.2000   2
   1  15   8 187.161 88.3675   2
   1  15   9 1784.24 230.470   2
  -1  16   9 7.87138 60.3503   2
  -1  16   8 351.232 106.651   2
  -1  16   7 1210.19 167.042   2
  -1  16   6 5202.25 311.837   2
  -1  16   5 187.372 79.2772   2
   1 -16  -4 470.061 38.5402   1
  -1  16   4 576.830 104.104   2
  -1  16   3 859.611 115.012   2
   1 -16  -2 6082.91 306.683   2
   1  16  -2 6445.84 303.946   2
  -1  16   2 6306.38 287.412   2
  -1 -16   2 6611.49 296.148   2
  -1  16   1 4.78145 47.0091   2
   1  16  -1-12.4600 43.9233   2
   1 -16  -1 103.759 61.5187   2
   1  16   0 14076.6 428.477   2
  -1  16   0 13701.9 412.840   2
  -1 -16   0 13393.6 439.648   2
   1 -16   0 12749.3 409.918   2
  -1  16  -1 541.748 96.0033   2
   1  16   1 681.834 102.941   2
   1 -16   1 585.929 94.3958   2
   1 -16   2 2267.02 173.260   2
   1  16   2 2324.33 183.306   2
  -1 -16  -3 386.351 36.4504   1
   1  16   3 548.653 104.715   2
   1  16   4 21235.1 571.077   2
   1  16   5 386.078 101.909   2
   1  16   6 793.163 133.301   2
   1  16   7 359.172 109.464   2
   1  16   8-31.2324 74.9096   2
  -1  17   9 244.408 110.464   2
  -1  17   8 1190.71 174.727   2
  -1  17   7 3225.79 264.798   2
  -1  17   6 632.109 128.913   2
  -1  17   5 12673.9 459.261   2
  -1  17   4 196.279 75.8997   2
   1 -17  -4 223.700 30.6782   1
  -1  17   3 842.588 118.002   2
   1  17  -2 749.448 113.777   2
  -1  17   2 1089.98 130.789   2
   1  17  -1 11926.1 415.242   2
  -1  17   1 11705.6 398.339   2
  -1  17   0 1001.88 124.003   2
   1 -17   0 1042.48 132.566   2
   1  17   0 850.598 119.569   2
   1  17   1 5969.05 292.907   2
  -1  17  -1 6005.75 292.962   2
   1 -17   1 5973.27 284.185   2
   1  17   2 94.9327 66.7719   2
   1  17   3 1241.38 146.300   2
  -1 -17  -3 970.440 58.5584   1
   1  17   4-22.9352 49.5601   2
   1  17   5 7373.43 362.723   2
   1  17   6 211.032 82.6973   2
   1  17   7 212.907 93.7989   2
   1  17   8 363.868 113.984   2
  -1  18   8 258.527 93.2309   2
  -1  18   7 86.3972 75.7421   2
  -1  18   6 4624.67 302.035   2
  -1  18   5 112.226 73.4825   2
   1 -18  -4 1666.53 77.3554   1
  -1  18   4 2158.32 191.270   2
  -1  18   3 169.014 69.5422   2
  -1  18   2 4603.84 265.936   2
   1  18  -2 4134.77 265.543   2
  -1  18   1 530.774 100.329   2
   1  18  -1 733.723 117.900   2
  -1  18   0 14652.1 458.571   2
   1  18   0 14302.8 465.254   2
   1  18   1 395.400 95.0219   2
  -1  18  -1 458.486 94.6328   2
   1  18   2 75.1433 61.9835   2
   1  18   3 215.580 72.5132   2
  -1 -18  -3 262.237 37.4182   1
   1  18   4 10367.7 422.000   2
   1  18   5 78.1722 53.2069   2
   1  18   6 2334.52 226.179   2
   1  18   7 666.401 135.358   2
  -1  19   8 173.286 84.6083   2
  -1  19   7 2974.97 258.744   2
  -1  19   6 283.466 93.5713   2
  -1  19   5 9150.84 406.587   2
   1 -19  -4 1446.96 76.1040   1
  -1  19   4 1960.99 190.556   2
  -1  19   3 988.073 138.348   2
  -1  19   2 93.9827 59.9423   2
   1  19  -2-14.3357 50.8768   2
  -1  19   1 16193.5 499.130   2
   1  19  -1 15901.5 511.195   2
   1  19   0 189.862 79.9148   2
  -1  19   0 323.054 84.6969   2
  -1  19  -1 1412.34 154.277   2
   1  19   1 1746.47 175.384   2
   1  19   2 502.624 106.024   2
   1  19   3 1094.42 147.732   2
   1  19   4 332.579 89.2230   2
   1  19   5 9897.98 438.955   2
   1  19   6 314.874 108.260   2
   1  19   7 661.346 130.090   2
  -1  20   7 26.0723 78.8920   2
  -1  20   6 7196.00 383.793   2
  -1  20   5 515.853 121.553   2
   1 -20  -4 1012.85 65.9688   1
  -1  20   4 1340.35 166.598   2
  -1  20   3 682.542 120.924   2
   1  20  -2 971.117 146.169   2
  -1  20   2 811.440 122.271   2
   1  20  -1 184.761 82.5538   2
  -1  20   1 89.6672 58.1306   2
   1  20   0 13723.1 486.340   2
  -1  20   0 13661.9 474.686   2
  -1  20  -1 297.818 90.0027   2
   1  20   1 175.297 81.9447   2
   1  20   2 105.166 68.0048   2
   1  20   3 297.042 90.4340   2
   1  20   4 3104.02 249.517   2
   1  20   5 353.870 106.120   2
   1  20   6 3359.87 279.398   2
  -1  21   7 2898.96 263.633   2
  -1  21   6 534.489 121.152   2
  -1  21   5 3481.25 267.771   2
  -1  21   4 352.661 100.921   2
  -1  21   3 98.5720 74.9491   2
  -1  21   2 577.149 114.947   2
  -1  21   1 8423.11 386.348   2
   1  21  -1 8755.35 408.112   2
   1  21   0 690.522 123.761   2
  -1  21   0 553.977 105.353   2
   1  21   1 6298.42 344.576   2
  -1  21  -1 6436.73 346.066   2
   1  21   2 519.064 120.419   2
   1  21   3 1691.86 186.557   2
   1  21   4-24.8274 64.2028   2
   1  21   5 7426.87 400.095   2
   1  21   6-23.9838 68.5029   2
  -1  22   6 5069.00 340.005   2
  -1  22   5 175.707 89.6924   2
  -1  22   4 1263.69 170.667   2
  -1  22   3 89.7367 60.8003   2
  -1  22   2 6627.28 355.383   2
  -1  22   1-94.0434 70.6606   2
   1  22  -1 13.8743 71.0238   2
   1  22   0 3910.02 280.858   2
  -1  22   0 3936.25 274.757   2
   1  22   1 731.685 128.921   2
  -1  22  -1 585.228 111.477   2
   1  22   2 209.345 92.0834   2
   1  22   3 252.607 95.1427   2
   1  22   4 2572.31 242.549   2
   1  22   5 214.751 103.111   2
  -1  23   6 532.392 129.789   2
  -1  23   5 6460.71 380.290   2
  -1  23   4 129.235 74.0155   2
  -1  23   3 645.451 127.620   2
  -1  23   2 373.620 105.734   2
  -1  23   1 3465.20 265.821   2
   1  23  -1 3387.37 271.411   2
  -1  23   0 229.888 88.5927   2
   1  23   0 156.720 85.1604   2
  -1  23  -1 3733.11 281.886   2
   1  23   1 3983.85 288.953   2
   1  23   2 64.7290 69.0442   2
   1  23   3 1811.54 207.964   2
   1  23   4 44.7192 71.1273   2
   1  23   5 4878.63 344.249   2
  -1  24   5 48.1943 73.3588   2
  -1  24   4 791.220 140.935   2
  -1  24   3 665.773 135.394   2
  -1  24   2 1760.74 197.600   2
   1  24  -1 122.714 78.2769   2
  -1  24   1 38.2037 57.0389   2
  -1  24   0 1615.62 190.745   2
   1  24   0 1545.84 192.786   2
   1  24   1 61.1334 71.1329   2
  -1  24  -1-48.5441 64.1207   2
   1  24   2 35.6203 58.3539   2
   1  24   3 764.937 140.982   2
   1  24   4 4669.53 335.848   2
  -1  25   4 1239.98 179.552   2
  -1  25   3-76.6909 70.1080   2
  -1  25   2 37.3923 62.4934   2
  -1  25   1 2937.96 258.494   2
   1  25  -1 2894.07 269.216   2
  -1  25   0-42.5016 78.5897   2
   1  25   0 61.9051 64.8490   2
   1  25   1 1402.07 186.425   2
   1  25   2 665.403 139.938   2
   1  25   3 270.530 110.794   2
  -1  26   3 608.759 136.345   2
  -1  26   2 536.961 127.334   2
   1  26  -1 78.9606 70.4352   2
  -1  26   1 57.9400 63.1810   2
  -1  26   0 4990.00 350.124   2
   1  26   0 4451.21 334.934   2
   1  26   1 371.210 104.694   2
  -1  27   1 5114.85 361.465   2
  -1  27   0 178.556 88.7069   2
  -2   0  12 1547.38 221.806   2
  -2   0  11 226.653 124.617   2
  -2   0  10 8050.85 448.102   2
  -2   0   9 37.8346 63.8382   2
  -2   0   8 6091.25 341.468   2
  -2   0   7 3.63737 57.2304   2
  -2   0   6 9842.12 359.570   2
  -2   0   3 8.63915 28.8639   1
  -2   0   2 3831.56 122.456   1
  -2   0   1 9.60077 21.1454   1
   2   0   1-2.63103 15.6536   2
   2   0   2 389.061 50.1004   2
   2   0   3-6.46008 34.6792   2
   2   0   4 48273.8 684.400   2
   2   0   5 3.48787 47.4260   2
   2   0   6 11320.7 408.293   2
   2   0   7-29.2219 63.6918   2
   2   0   8 5795.19 347.625   2
   2   0   9 466.711 167.860   2
   2   0  10 2588.18 268.417   2
   2   0  11 373.153 139.711   2
  -2  -1  12 47.0245 109.921   2
  -2   1  12 288.527 157.319   2
  -2   1  11 6019.55 405.762   2
  -2  -1  11 5621.68 398.122   2
  -2  -1  10 1698.55 222.324   2
  -2   1  10 1371.08 193.511   2
  -2  -1   9-26.6140 58.2387   2
  -2   1   9 60.0505 81.7055   2
  -2  -1   8 423.090 105.202   2
  -2   1   8 340.100 93.1948   2
  -2   1   7 26298.0 641.876   2
  -2   1   6 93.4989 49.5153   2
  -2   1   5 9984.60 324.027   2
  -2   1   4 2380.89 142.773   2
  -2   1   3 387.033 44.8824   1
  -2   1   2 10188.3 190.497   1
  -2  -1   2 10126.0 208.661   1
  -2  -1   1 111897. 620.161   1
  -2   1   1 109502. 600.483   1
   2   1   0 8453.10 114.591   2
  -2  -1   0 7710.90 119.280   2
  -2  -1   0 8349.22 167.381   1
  -2  -1  -1 225.968 33.1849   2
   2   1   1 195.768 30.1699   2
   2  -1   1 198.099 28.3975   2
  -2  -1  -2 2565.01 118.116   2
   2  -1   2 2750.49 120.938   2
   2   1   2 2514.31 116.485   2
   2   1   3 11841.9 300.526   2
   2  -1   3 11787.0 297.827   2
   2   1   4 33.4990 47.6739   2
   2  -1   4-41.1876 51.3931   2
   2  -1   5 17782.1 470.095   2
   2   1   5 18688.0 479.896   2
   2  -1   6 202.941 85.4614   2
   2   1   6 286.395 95.7488   2
   2   1   7-6.90688 59.1907   2
   2  -1   7 51.1587 62.9978   2
   2   1   8 964.259 154.649   2
   2  -1   8 1208.38 176.146   2
   2  -1   9 8822.91 454.263   2
   2   1   9 8473.53 446.120   2
   2  -1  10 539.941 168.000   2
   2   1  10 864.156 187.888   2
   2  -1  11 1270.71 207.022   2
   2   1  11 1389.00 221.383   2
  -2  -2  12 6257.22 441.404   2
  -2   2  12 6151.89 441.176   2
  -2  -2  11 527.064 168.006   2
  -2   2  11 648.056 174.652   2
  -2   2  10 5142.38 355.312   2
  -2  -2  10 4523.97 340.215   2
  -2  -2   9 2986.83 253.212   2
  -2   2   9 3486.30 276.682   2
  -2  -2   8 3485.53 256.683   2
  -2   2   8 3983.30 272.906   2
  -2   2   7 3219.70 228.593   2
  -2   2   6 28841.0 616.712   2
  -2   2   5 54.6035 48.6825   2
  -2   2   4 4346.87 192.356   2
  -2   2   4 4233.99 148.394   1
  -2   2   3 5271.80 142.706   1
  -2   2   3 5227.17 175.996   2
  -2   2   2 29471.9 313.338   1
  -2  -2   2 29781.4 381.160   1
  -2   2   2 29481.7 324.008   2
  -2  -2   1 28627.9 325.252   1
   2  -2  -1 27645.8 216.740   2
  -2   2   1 27132.0 202.331   2
   2   2   0 41299.8 369.167   1
   2   2   0 42312.9 312.695   2
  -2  -2   0 42455.5 328.800   2
  -2  -2   0 42554.7 371.859   1
  -2  -2  -1 14664.8 235.904   2
   2   2   1 14850.6 224.040   1
   2   2   1 15085.3 230.801   2
  -2  -2  -2 70.8314 36.1009   2
   2   2   2 31.3425 30.7524   2
   2   2   3 57.4540 38.7791   2
   2  -2   3 66.7924 42.8095   2
  -2  -2  -3 125.627 43.3971   2
   2   2   4 31199.9 561.617   2
   2  -2   4 32163.5 560.443   2
   2   2   5-39.2104 49.9188   2
   2  -2   5-22.2855 53.0129   2
   2   2   6 7848.65 354.012   2
   2  -2   6 7525.11 337.858   2
   2  -2   7 1699.32 180.600   2
   2   2   7 1565.55 172.719   2
   2   2   8 1832.90 200.957   2
   2  -2   8 1894.43 201.305   2
   2   2   9 568.843 165.772   2
   2  -2   9 728.307 187.671   2
   2  -2  10 8078.19 462.842   2
   2   2  10 7521.32 442.921   2
   2  -2  11 1229.99 211.267   2
  -2   3  12 301.061 165.274   2
  -2  -3  12 235.345 172.876   2
  -2   3  11 6748.27 443.694   2
  -2  -3  11 6866.75 444.995   2
  -2   3  10 687.202 155.603   2
  -2  -3  10 535.613 131.739   2
  -2   3   9 7.65432 62.9414   2
  -2  -3   9-42.8747 78.9059   2
  -2   3   8 3472.58 263.533   2
  -2   3   7 15076.7 482.944   2
  -2   3   6 6643.56 296.442   2
  -2   3   5 29055.1 404.720   1
  -2   3   5 29268.2 555.036   2
  -2   3   4 2710.56 111.960   1
  -2   3   4 2829.56 156.880   2
  -2   3   3 7666.99 165.345   1
   2  -3  -3 7896.38 177.635   1
   2  -3  -3 7764.66 216.944   2
  -2   3   3 7767.48 215.989   2
  -2   3   2 370.691 39.3766   1
   2  -3  -2 314.656 40.3783   2
  -2   3   2 353.997 39.5854   2
   2   3  -1 28885.4 305.509   2
  -2  -3   1 28069.1 338.242   1
   2  -3  -1 28215.5 245.312   2
  -2   3   1 29377.2 238.644   2
  -2  -3   0 15317.4 226.631   1
   2   3   0 15168.1 218.911   2
   2  -3   0 14922.8 148.137   2
   2   3   0 15262.1 236.311   1
   2   3   1 8470.52 186.848   2
   2   3   1 8038.02 162.558   1
  -2  -3  -1 8508.20 196.579   2
   2   3   2 7511.62 164.749   1
  -2  -3  -2 7420.07 214.898   2
   2   3   2 7879.21 213.563   2
  -2  -3  -3 11079.4 307.569   2
   2   3   3 11563.1 304.245   2
   2   3   4 687.234 95.1388   2
   2   3   5 16837.2 462.764   2
   2  -3   5 16971.2 461.436   2
   2   3   6 1238.24 147.433   2
   2  -3   6 1249.83 143.041   2
   2  -3   7 1845.44 188.185   2
   2   3   7 1779.39 188.676   2
   2  -3   8 125.094 74.3580   2
   2   3   8 134.250 76.1464   2
   2   3   9 6014.53 378.252   2
   2  -3   9 5517.94 361.037   2
   2  -3  10 941.910 230.953   2
   2   3  10 922.878 204.137   2
   2  -3  11 2824.54 291.709   2
  -2  -4  12 7122.37 483.521   2
  -2   4  12 7176.06 476.299   2
  -2   4  11 1179.01 193.113   2
  -2  -4  11 1038.38 195.915   2
  -2   4  10 1894.64 230.417   2
  -2  -4  10 1570.82 202.662   2
  -2   4   9 78.0959 47.1701   1
  -2   4   9 113.251 88.1159   2
  -2   4   8 873.711 94.7119   1
  -2   4   8 770.557 138.621   2
  -2   4   7 97.7204 39.1324   1
  -2   4   7 41.8439 62.4281   2
  -2   4   6 34785.9 454.596   1
  -2   4   6 35703.9 684.572   2
  -2   4   5 1767.48 95.6686   1
  -2   4   5 1835.87 146.330   2
  -2   4   4 95.0875 49.4889   2
  -2   4   4 103.188 29.8966   1
   2  -4  -3 4819.73 174.501   2
  -2   4   3 4848.99 127.391   1
   2  -4  -3 4933.84 135.670   1
  -2   4   3 4579.94 168.890   2
  -2   4   2 65895.6 520.712   2
   2  -4  -2 65264.1 533.004   2
   2   4  -1 4339.70 132.320   2
  -2   4   1 4526.36 109.146   2
  -2  -4   1 4458.46 146.248   1
   2  -4  -1 4312.92 109.741   2
   2   4   0 50338.5 445.175   2
  -2  -4   0 49900.0 423.495   1
  -2   4   0 54222.2 352.229   2
   2  -4   0 49935.7 329.200   2
   2   4   0 51435.1 457.431   1
   2   4   1 810.357 55.3259   1
   2   4   1 822.236 67.3235   2
  -2  -4  -1 778.417 66.3869   2
  -2  -4  -2 313.957 59.1119   2
   2   4   2 263.443 35.4645   1
   2   4   2 276.368 53.6944   2
   2   4   3 314.750 62.2006   2
  -2  -4  -3 294.278 57.5148   2
   2   4   4 19997.5 451.569   2
   2   4   5 395.540 78.7534   2
   2   4   6 851.604 124.350   2
   2  -4   6 1120.89 135.527   2
   2   4   7 56.4240 66.1702   2
   2  -4   7 124.379 77.6983   2
   2  -4   8 900.844 144.396   2
   2   4   8 896.914 158.598   2
   2  -4   9 230.819 130.407   2
   2   4   9 255.810 126.203   2
   2  -4  10 7862.47 452.007   2
   2   4  10 7782.39 458.767   2
   2  -4  11 367.803 142.977   2
  -2  -5  12 329.239 157.734   2
  -2  -5  11 3731.24 330.815   2
  -2   5  11 3735.86 329.343   2
  -2   5  10 1675.27 213.576   2
  -2   5   9 630.918 80.0449   1
  -2   5   9 541.569 114.834   2
  -2   5   8 736.680 130.146   2
  -2   5   8 586.666 71.6560   1
  -2   5   7 6234.35 196.855   1
  -2   5   7 6318.32 328.170   2
  -2   5   6 11.8546 22.8282   1
  -2   5   6 80.5502 61.6603   2
  -2   5   5 10138.5 206.765   1
  -2   5   5 9798.75 331.365   2
  -2   5   4 20313.3 415.454   2
   2  -5  -4 19814.6 419.229   2
  -2   5   4 19939.6 263.157   1
   2  -5  -3 29415.8 442.734   2
   2  -5  -3 30158.2 327.348   1
  -2   5   3 30296.2 439.631   2
   2  -5  -2 4666.66 154.336   2
  -2   5   2 4558.57 145.154   2
   2  -5  -2 4545.30 128.236   1
   2   5  -1 25879.6 344.766   2
   2  -5  -1 25623.3 297.531   2
  -2   5   1 25581.9 287.167   2
  -2  -5   0 2735.38 106.188   1
   2   5   0 2712.99 116.989   2
   2  -5   0 2736.69 90.3998   2
  -2   5   0 2693.88 92.2756   2
  -2  -5  -1 232.404 44.1560   2
  -2  -5  -1 210.548 30.7725   1
   2   5   1 224.968 42.8598   2
   2  -5   1 251.605 34.0358   2
   2   5   1 247.626 37.3527   1
  -2  -5  -2 3544.50 166.386   2
   2   5   2 3678.03 111.152   1
   2   5   2 3462.94 156.539   2
  -2  -5  -3 6666.96 250.107   2
   2   5   3 6393.01 148.698   1
   2   5   3 6725.65 242.013   2
   2   5   4 1452.71 125.887   2
   2   5   5 14548.8 436.860   2
  -2  -5  -5 13291.4 426.670   2
   2   5   6 24.0204 60.7076   2
   2  -5   7 129.589 74.3491   2
   2   5   7 50.4645 75.0502   2
   2   5   8 2778.01 252.282   2
   2  -5   8 2882.12 247.927   2
   2  -5   9 4784.89 334.828   2
   2   5   9 4670.57 339.110   2
   2  -5  10 414.731 151.743   2
   2   5  10 234.410 121.520   2
  -2   6  11 1342.25 211.989   2
  -2  -6  11 1230.52 202.971   2
  -2   6  10 3465.52 301.502   2
  -2   6   9 230.694 50.8430   1
  -2   6   9 97.6739 73.4925   2
  -2   6   8 7062.95 367.864   2
  -2   6   8 6368.28 197.475   1
  -2   6   7 3560.82 243.143   2
  -2   6   7 3633.04 137.587   1
  -2   6   6 25012.9 579.704   2
  -2   6   6 25185.3 326.840   1
  -2   6   5 3637.08 204.504   2
  -2   6   5 3631.91 115.501   1
  -2   6   4 305.571 65.8482   2
   2  -6  -4 376.496 73.6850   2
   2  -6  -3 6607.75 224.945   2
  -2   6   3 6742.01 213.677   2
   2  -6  -3 7068.63 157.550   1
  -2   6   2 12915.6 255.005   2
   2  -6  -2 12618.9 265.948   2
  -2   6   1 253.291 40.3847   2
   2  -6  -1 289.349 39.8667   2
   2   6  -1 292.263 47.5086   2
  -2  -6   0 15541.8 259.261   1
   2   6   0 16362.2 300.153   2
   2  -6   0 15964.3 243.238   2
  -2   6   0 16144.8 252.326   2
  -2  -6  -1 1493.30 72.6379   1
   2   6   1 1508.11 100.013   2
   2  -6   1 1507.13 82.0730   2
  -2  -6  -2 8540.79 268.670   2
   2   6   2 8792.35 174.699   1
   2   6   2 8846.47 252.361   2
   2   6   3 4741.08 125.154   1
   2   6   3 4859.42 207.141   2
  -2  -6  -4 6651.18 284.347   2
   2   6   4 6287.52 258.359   2
   2   6   4 6150.32 148.466   1
   2   6   5 1170.74 72.3424   1
   2   6   5 1277.52 134.662   2
  -2  -6  -5 1314.43 141.158   2
   2   6   6 7761.99 351.263   2
   2   6   7 1280.76 169.375   2
   2  -6   7 962.958 140.020   2
   2  -6   8 1638.81 194.459   2
   2   6   8 2035.89 219.837   2
   2  -6   9 841.093 166.999   2
   2   6   9 826.253 152.824   2
   2   6  10 2819.97 281.546   2
   2  -6  10 2624.38 269.892   2
  -2   7  11 3253.70 312.276   2
  -2   7  10 628.347 145.556   2
  -2   7   9 61.3174 76.2934   2
  -2   7   9 78.8990 29.6578   1
  -2   7   8 1512.52 184.591   2
  -2   7   8 1388.19 86.1143   1
  -2   7   7 19075.0 281.001   1
  -2   7   7 20405.8 575.094   2
   2  -7  -6 1052.96 124.510   2
  -2   7   6 943.495 121.982   2
  -2   7   6 1002.74 62.4794   1
   2  -7  -5 1372.52 133.812   2
  -2   7   5 1619.47 137.974   2
  -2   7   4 15978.6 381.917   2
   2  -7  -4 16247.7 244.729   1
   2  -7  -4 15949.9 395.312   2
   2  -7  -3 2040.38 132.410   2
   2  -7  -3 2276.09 93.8658   1
  -2   7   3 2107.39 126.841   2
   2  -7  -2 1678.73 108.649   2
  -2   7   2 1699.01 103.081   2
  -2   7   1 16714.2 281.553   2
   2   7  -1 16771.0 321.922   2
   2  -7  -1 17201.6 296.090   2
   2  -7   0 5316.21 154.605   2
  -2   7   0 4992.03 157.111   2
  -2  -7   0 4984.48 155.462   1
   2   7   0 5382.57 183.462   2
   2  -7   1 1.92444 29.2452   2
   2   7   1 85.9573 41.1465   2
  -2  -7  -1 109.127 30.7228   1
   2  -7   2 12878.5 272.048   2
   2   7   2 13319.9 321.553   2
  -2  -7  -2 12743.9 340.239   2
   2   7   3 8614.94 283.038   2
   2   7   3 8777.68 169.872   1
   2   7   4 184.494 30.3438   1
  -2  -7  -4 208.948 64.5298   2
   2   7   4 289.715 74.5813   2
   2   7   5 15443.6 449.721   2
  -2  -7  -5 14701.9 466.770   2
   2   7   5 12985.9 217.111   1
   2   7   6 3588.78 244.347   2
   2   7   6 2893.54 111.926   1
   2   7   7 443.067 109.743   2
   2   7   7 328.826 45.9392   1
   2   7   8 3254.13 266.852   2
   2  -7   8 2902.27 252.901   2
   2   7   8 2060.37 108.654   1
   2   7   9 3375.85 293.085   2
   2  -7   9 3581.31 295.511   2
   2   7  10 120.560 92.1641   2
   2  -7  10 217.182 121.453   2
  -2   8  11 15.9548 80.9686   2
  -2   8  10 3085.74 286.791   2
  -2   8   9 5121.90 146.380   1
  -2   8   9 5795.07 367.353   2
  -2   8   8 3825.13 282.392   2
  -2   8   8 3307.59 112.331   1
  -2   8   7 134.129 70.0067   2
  -2   8   7 50.0620 20.7882   1
   2  -8  -6 6981.78 319.409   2
  -2   8   6 7356.87 321.367   2
   2  -8  -5 3560.48 209.969   2
  -2   8   5 3650.85 206.144   2
   2  -8  -4 13200.6 373.219   2
   2  -8  -4 13111.3 217.304   1
  -2   8   4 12709.3 343.582   2
   2  -8  -3 7738.45 258.224   2
  -2   8   3 7802.65 245.632   2
   2  -8  -3 7735.42 170.944   1
  -2   8   2 12058.2 276.701   2
   2  -8  -2 11759.4 288.188   2
   2   8  -1 722.982 80.0655   2
   2  -8  -1 701.235 73.3587   2
  -2   8   1 725.547 71.3345   2
   2  -8   0 21643.0 336.648   2
  -2   8   0 22657.1 352.923   2
  -2  -8   0 21797.4 343.464   1
   2   8   0 22731.9 398.071   2
   2   8   1 13381.4 309.226   2
  -2  -8  -1 13624.4 229.370   1
   2  -8   1 13203.5 270.263   2
   2  -8   2 1013.44 84.3731   2
   2   8   2 1094.69 99.8344   2
  -2  -8  -3 4371.69 225.022   2
   2   8   3 4130.68 200.867   2
   2   8   4 8304.34 309.104   2
  -2  -8  -4 8183.30 332.656   2
   2   8   4 7376.42 152.122   1
   2   8   5 51.5800 19.4641   1
  -2  -8  -5 220.436 80.3996   2
   2   8   5 188.460 71.2778   2
   2   8   6 3256.53 106.496   1
   2   8   6 4677.10 276.975   2
   2   8   7 6431.46 348.410   2
   2   8   7 4672.82 132.815   1
   2   8   8 4116.40 304.643   2
   2   8   9 158.271 103.035   2
   2  -8   9 61.1022 78.4753   2
   2  -8  10 1675.96 214.575   2
   2   8  10 2192.73 256.950   2
  -2   9  11 4665.02 374.997   2
  -2   9  10 3031.46 287.813   2
  -2   9   9-38.9008 63.0008   2
  -2   9   8 7004.41 375.733   2
  -2   9   7 7621.86 357.869   2
  -2   9   6 361.412 85.3733   2
   2  -9  -6 260.735 76.7279   2
  -2   9   5 1857.38 151.583   2
   2  -9  -5 1773.29 156.743   2
  -2   9   4 4985.19 223.291   2
   2  -9  -4 5649.89 142.400   1
   2  -9  -4 5411.34 248.498   2
  -2   9   3 1766.17 125.078   2
   2  -9  -3 1644.20 85.4277   1
   2  -9  -3 1685.51 129.273   2
   2   9  -2 9012.96 276.551   2
   2  -9  -2 9351.13 271.191   2
  -2   9   2 9554.69 257.540   2
   2   9  -1 15730.0 352.266   2
  -2   9   1 16693.9 321.728   2
   2  -9  -1 16746.9 336.262   2
   2  -9   0 5090.21 179.903   2
  -2   9   0 5125.53 182.056   2
   2   9   0 5393.10 207.308   2
   2   9   1 10543.8 289.885   2
  -2  -9  -1 9912.82 207.092   1
   2  -9   1 10170.1 252.416   2
   2   9   2 3331.69 173.777   2
   2  -9   2 3179.68 148.566   2
  -2  -9  -2 3230.05 101.951   1
  -2  -9  -3 4015.41 225.259   2
   2  -9   3 4035.37 180.063   2
   2   9   3 3996.82 205.250   2
  -2  -9  -4 824.288 123.574   2
   2   9   4 751.882 99.3290   2
   2   9   5 2220.27 184.607   2
  -2  -9  -5 2324.04 198.774   2
   2   9   6 2581.11 76.6006   1
   2   9   6 4585.77 279.245   2
   2   9   7 45.4527 14.7763   1
   2   9   7 151.241 80.1823   2
   2   9   8 2341.73 230.940   2
   2  -9   9 2462.87 247.240   2
   2   9   9 2611.68 260.722   2
   2   9  10 507.758 139.918   2
   2  -9  10 569.650 145.835   2
  -2  10  11 732.689 168.812   2
  -2  10  10 621.467 145.242   2
  -2  10   9 7340.03 411.089   2
  -2  10   8 1592.54 188.744   2
  -2  10   7 262.521 79.3024   2
   2 -10  -6 8424.39 368.691   2
  -2  10   6 8372.03 349.321   2
  -2 -10   5 1974.15 154.728   2
  -2  10   5 1850.61 156.368   2
   2 -10  -5 1863.35 163.403   2
  -2  10   4 320.557 67.0185   2
   2 -10  -4 548.183 89.1438   2
   2 -10  -4 474.011 44.3257   1
  -2  10   3 14456.4 355.124   2
   2 -10  -3 14549.9 382.636   2
   2  10  -2 11050.4 320.353   2
  -2  10   2 11093.0 287.179   2
   2 -10  -2 10951.1 305.977   2
   2  10  -1 642.801 79.5954   2
  -2  10   1 621.315 77.6156   2
   2 -10  -1 768.263 83.8480   2
   2  10   0 2256.89 143.219   2
   2 -10   0 2030.40 123.029   2
  -2  10   0 2115.23 127.845   2
   2  10   1 13339.6 339.850   2
   2 -10   1 13341.2 307.681   2
  -2 -10  -1 13306.1 250.210   1
  -2 -10  -2 3286.56 105.521   1
   2  10   2 2882.98 166.888   2
   2 -10   2 3145.20 154.767   2
  -2 -10  -2 3327.08 196.788   2
   2 -10   3 637.757 78.1290   2
  -2 -10  -3 520.635 88.4096   2
   2  10   3 501.113 82.6063   2
   2 -10   4 17227.1 413.131   2
   2  10   4 17738.6 471.511   2
  -2 -10  -4 17225.8 510.864   2
   2  10   5 88.6924 57.9897   2
   2  10   6 33.1413 56.1812   2
   2  10   7 7637.22 389.908   2
   2  10   8 185.428 96.9867   2
   2 -10   9 261.597 107.910   2
   2  10   9 153.367 97.6201   2
   2 -10  10 3222.89 293.802   2
  -2  11  11 1471.45 218.363   2
  -2  11  10 2296.57 253.093   2
  -2  11   9 328.864 105.707   2
  -2  11   8 6973.09 374.189   2
  -2  11   7 2157.84 200.394   2
  -2  11   6 67.4333 57.3431   2
  -2  11   5 5292.72 260.887   2
  -2 -11   5 5470.90 260.121   2
   2 -11  -5 5924.65 293.665   2
   2 -11  -4 13507.0 223.770   1
   2 -11  -4 13806.5 417.608   2
  -2  11   4 13367.2 378.976   2
  -2  11   3 4558.91 208.634   2
   2 -11  -3 4099.68 215.365   2
   2 -11  -2 9843.98 307.046   2
  -2  11   2 9796.38 282.835   2
   2  11  -2 9529.77 310.577   2
  -2  11   1 4551.04 189.245   2
   2  11  -1 4295.72 203.785   2
   2 -11  -1 4665.21 201.814   2
   2 -11   0 346.973 60.5666   2
  -2  11   0 376.059 63.6185   2
   2  11   0 380.549 71.3100   2
   2  11   1 3809.83 194.536   2
   2 -11   1 3983.07 178.213   2
  -2 -11  -1 3848.66 143.617   1
   2  11   2 24161.0 490.948   2
  -2 -11  -2 25171.3 298.336   1
  -2 -11  -2 25067.4 552.787   2
   2 -11   2 24698.2 447.121   2
   2  11   3 10773.7 350.751   2
   2 -11   3 10761.4 312.892   2
  -2 -11  -3 11353.8 398.893   2
   2 -11   4 220.089 56.7036   2
  -2 -11  -4 332.911 90.7178   2
   2  11   4 319.227 78.9048   2
   2  11   5 1094.70 138.545   2
   2 -11   5 1055.81 117.229   2
   2  11   6 4937.79 295.230   2
   2  11   7 198.219 83.8449   2
   2  11   8 1780.13 204.391   2
   2  11   9 1536.05 209.215   2
   2 -11  10 241.283 101.978   2
  -2  12  10 56.2287 88.5968   2
  -2  12   9 2369.78 244.071   2
  -2  12   8 898.444 145.550   2
  -2  12   7 2437.04 213.902   2
  -2  12   6 6752.61 318.876   2
   2 -12  -5 11437.7 421.974   2
  -2  12   5 10762.9 373.982   2
  -2 -12   5 10703.1 368.852   2
  -2 -12   4 855.301 100.340   2
   2 -12  -4 910.102 116.996   2
   2 -12  -4 877.624 60.9965   1
  -2  12   4 948.913 109.410   2
  -2  12   3 6844.48 263.863   2
   2 -12  -3 7146.02 292.888   2
  -2  12   2 8479.50 278.220   2
   2  12  -2 8138.46 299.087   2
   2 -12  -2 8450.49 297.385   2
  -2  12   1 560.312 79.6435   2
   2  12  -1 496.833 81.5664   2
   2 -12  -1 625.565 85.4067   2
  -2  12   0 1813.28 131.126   2
   2  12   0 1748.17 136.519   2
   2 -12   0 1766.73 127.949   2
   2  12   1 11111.5 339.659   2
  -2 -12  -1 11090.9 253.551   1
   2 -12   1 11569.6 317.248   2
  -2 -12  -2 503.985 90.9536   2
   2 -12   2 321.207 64.2654   2
  -2 -12  -2 360.045 43.6179   1
   2  12   2 336.144 72.1937   2
   2 -12   3 18340.8 417.475   2
   2  12   3 18200.9 467.616   2
  -2 -12  -3 19311.8 536.098   2
   2 -12   4 8435.75 300.896   2
   2  12   4 8031.13 336.603   2
   2  12   5 8613.38 369.587   2
   2 -12   5 8638.12 325.389   2
   2  12   6 1571.62 177.179   2
   2  12   7 2626.41 238.886   2
   2  12   8 230.276 94.0077   2
   2  12   9 896.021 160.501   2
   2 -12  10 2105.00 243.938   2
  -2  13  10 1491.51 206.750   2
  -2  13   9 437.651 115.702   2
  -2  13   8 5584.88 342.634   2
  -2  13   7 4624.03 291.872   2
  -2  13   6 691.367 114.568   2
  -2  13   5 1930.79 169.505   2
   2 -13  -5 1611.37 166.173   2
   2 -13  -5 1334.59 66.1746   1
   2 -13  -4 19824.0 534.432   2
  -2  13   4 18780.3 474.876   2
   2 -13  -4 18829.7 277.693   1
  -2 -13   4 19878.5 484.171   2
  -2  13   3 2994.73 180.719   2
   2 -13  -3 2955.81 199.693   2
  -2 -13   3 3097.30 189.221   2
   2  13  -2 2128.93 163.049   2
  -2  13   2 2410.26 155.792   2
   2 -13  -2 2434.02 170.039   2
   2  13  -1 6509.35 269.948   2
  -2  13   1 6557.89 249.068   2
   2 -13  -1 6178.82 255.176   2
  -2  13   0 2294.55 149.621   2
   2  13   0 2329.77 164.063   2
   2 -13   0 2321.74 150.716   2
   2  13   1 1608.49 140.093   2
  -2  13  -1 1608.95 134.962   2
  -2 -13  -1 1615.99 104.568   1
  -2 -13  -1 1550.50 146.910   2
   2 -13   1 1532.51 125.610   2
  -2 -13  -2 25725.2 330.320   1
   2  13   2 24687.8 534.399   2
   2 -13   2 24544.2 489.070   2
  -2 -13  -2 24638.8 586.386   2
  -2 -13  -3 5696.35 305.158   2
   2  13   3 5288.40 261.289   2
   2 -13   3 5535.56 239.026   2
   2 -13   4 357.618 75.2764   2
   2  13   4 235.840 70.3357   2
   2  13   5 3155.81 229.182   2
   2  13   6 3363.99 253.475   2
   2  13   7 9.97818 63.7648   2
   2  13   8 3538.54 293.894   2
   2  13   9 860.137 162.719   2
  -2  14  10 1707.20 222.612   2
  -2  14   9 3775.93 303.953   2
  -2  14   8 1394.24 179.603   2
  -2  14   7 1738.05 184.059   2
  -2  14   6 2329.87 199.087   2
  -2  14   5 1200.80 138.340   2
   2 -14  -5 790.537 51.1700   1
   2 -14  -4 3044.58 220.286   2
  -2 -14   4 3088.24 201.588   2
  -2  14   4 2921.80 194.220   2
   2 -14  -4 2724.68 111.020   1
  -2  14   3 19067.8 460.073   2
  -2 -14   3 19585.5 486.092   2
   2 -14  -3 19704.3 519.029   2
  -2 -14   2 2336.00 169.507   2
  -2  14   2 2182.97 154.737   2
   2  14  -2 2157.41 171.056   2
   2 -14  -2 2163.00 169.662   2
   2  14  -1 225.145 67.0739   2
  -2  14   1 148.107 53.1276   2
  -2 -14   1 322.941 72.6328   2
   2 -14  -1 213.500 62.9029   2
   2  14   0 4045.73 221.367   2
  -2 -14   0 4196.33 236.219   2
   2 -14   0 4071.37 210.061   2
  -2  14   0 4040.28 207.036   2
   2  14   1 9752.74 343.902   2
   2 -14   1 9472.78 311.673   2
  -2 -14  -1 9856.67 372.703   2
  -2  14  -1 9255.64 323.454   2
  -2 -14  -1 9558.36 258.228   1
  -2 -14  -2 355.197 47.0578   1
   2 -14   2 447.313 75.9404   2
   2  14   2 544.535 94.8607   2
  -2 -14  -2 415.717 97.2914   2
   2 -14   3 3663.81 203.757   2
   2  14   3 3330.82 214.117   2
   2 -14   4-20.5692 44.7616   2
   2  14   4-45.9752 46.1643   2
   2  14   5 1471.14 165.686   2
   2  14   6 3583.58 265.233   2
   2  14   7 7058.78 390.826   2
   2  14   8 2235.97 238.157   2
  -2  15  10 2470.76 266.932   2
  -2  15   9 40.8890 91.3304   2
  -2  15   8 5774.41 354.771   2
  -2  15   7 1102.44 152.970   2
  -2  15   6 138.598 65.8233   2
   2 -15  -5 716.388 49.0807   1
  -2  15   5 1062.38 135.113   2
   2 -15  -4 3761.35 134.847   1
  -2  15   4 3747.37 225.511   2
  -2 -15   3 364.656 80.5557   2
  -2  15   3 519.303 89.5013   2
   2 -15  -3 509.755 101.753   2
  -2 -15   2 9323.45 347.825   2
  -2  15   2 9596.19 334.056   2
   2 -15  -2 8986.03 347.631   2
   2  15  -2 9142.32 354.433   2
   2  15  -1 6791.87 299.857   2
  -2  15   1 6878.51 278.721   2
  -2 -15   1 6948.53 305.413   2
   2 -15  -1 6679.99 288.758   2
   2 -15   0 6865.98 282.758   2
  -2 -15   0 6619.96 309.255   2
  -2  15   0 7329.65 290.059   2
   2  15   0 6590.85 293.080   2
  -2  15  -1-24.3820 48.6723   2
   2  15   1 145.678 68.0902   2
  -2 -15  -1-4.47792 33.1184   1
   2 -15   1 111.155 59.6790   2
  -2 -15  -1 44.4526 51.8126   2
   2 -15   2 6174.57 266.464   2
   2  15   2 6821.93 305.830   2
  -2 -15  -2 6775.62 187.480   1
   2 -15   3 169.334 59.9258   2
   2  15   3 272.813 82.1856   2
   2  15   4 2896.09 219.263   2
   2  15   5 2233.35 201.181   2
   2  15   6 6485.50 361.632   2
   2  15   7 34.4301 70.6936   2
   2  15   8 2928.52 276.147   2
  -2  16   9 12409.7 552.397   2
  -2  16   8 117.783 73.9534   2
  -2  16   7 729.077 131.412   2
  -2  16   6 401.002 102.755   2
   2 -16  -5 4463.67 120.724   1
  -2  16   5 6269.50 317.267   2
   2 -16  -4 1165.88 80.3035   1
  -2  16   4 1350.74 145.781   2
  -2  16   3 8459.35 332.739   2
   2 -16  -3 8827.69 375.747   2
  -2  16   2 358.308 79.4889   2
   2  16  -2 261.919 82.6260   2
   2 -16  -2 255.203 76.1108   2
  -2  16   1 227.024 67.2627   2
   2 -16  -1 260.372 76.2632   2
   2  16  -1 334.227 83.5872   2
  -2  16   0 2026.42 160.669   2
   2  16   0 1609.37 152.591   2
   2 -16   0 1783.39 153.989   2
  -2  16  -1 10113.6 365.103   2
   2 -16   1 10930.7 362.627   2
   2  16   1 10169.5 375.217   2
  -2 -16  -2-24.1354 26.3722   1
   2 -16   2 27.5842 46.3555   2
   2  16   2 87.1601 59.6574   2
   2  16   3 1674.40 168.940   2
   2 -16   3 1702.00 150.971   2
   2  16   4 858.893 127.245   2
   2  16   5 572.556 112.855   2
   2  16   6 661.313 130.898   2
   2  16   7 5855.31 370.741   2
   2  16   8 392.886 113.007   2
  -2  17   9-36.8497 72.4275   2
  -2  17   8 2338.15 231.328   2
  -2  17   7 41.9084 66.8123   2
  -2  17   6 182.979 71.6551   2
   2 -17  -5 255.404 34.3024   1
  -2  17   5 461.295 101.163   2
  -2  17   4 7864.23 340.008   2
   2 -17  -4 7374.75 201.997   1
  -2  17   3 599.968 104.164   2
   2  17  -2 8130.69 356.215   2
  -2  17   2 8087.27 329.210   2
  -2  17   1 39.3443 50.4912   2
   2  17  -1 10.9283 55.0416   2
   2 -17  -1-49.0289 60.3074   2
   2  17   0 9195.91 367.234   2
  -2  17   0 9587.04 357.852   2
   2 -17   0 9398.90 361.145   2
  -2  17  -1 2687.08 201.173   2
   2  17   1 2676.79 203.664   2
   2 -17   1 2738.91 193.156   2
   2  17   2 3697.81 242.440   2
  -2 -17  -2 3851.38 154.065   1
   2  17   3 464.239 98.5511   2
  -2 -17  -3 299.599 31.8931   1
   2  17   4 3224.20 239.486   2
   2  17   5 543.888 116.116   2
   2  17   6 2996.01 253.253   2
   2  17   7 223.737 96.8565   2
  -2  18   9 3818.55 320.618   2
  -2  18   8 322.715 111.529   2
  -2  18   7 908.572 149.437   2
  -2  18   6 621.154 117.818   2
   2 -18  -5 6491.98 151.165   1
  -2  18   5 9521.26 397.921   2
  -2  18   4 414.473 101.976   2
   2 -18  -4 426.366 58.9008   1
  -2  18   3 7019.57 324.402   2
  -2  18   2 1188.80 138.359   2
   2  18  -2 1132.10 148.934   2
  -2  18   1 26.8544 47.5921   2
   2  18  -1 3.42700 55.9681   2
  -2  18   0 269.995 77.6584   2
   2  18   0 246.444 80.6420   2
  -2  18  -1 12867.5 437.160   2
   2  18   1 11843.6 433.236   2
   2  18   2 114.751 62.3783   2
  -2 -18  -2 210.336 47.7521   1
   2  18   3 1673.73 171.598   2
  -2 -18  -3 1226.49 62.2654   1
   2  18   4 1286.49 161.617   2
   2  18   5 929.302 143.244   2
   2  18   6 174.565 83.4563   2
   2  18   7 3448.99 292.667   2
  -2  19   8 1660.87 208.616   2
  -2  19   7 134.842 75.5116   2
  -2  19   6 32.4848 48.3563   2
  -2  19   5 333.692 93.6918   2
  -2  19   4 12990.9 465.124   2
  -2  19   3 456.896 94.3840   2
   2  19  -2 889.929 138.418   2
  -2  19   2 890.035 123.720   2
  -2  19   1 109.184 63.4870   2
   2  19  -1 220.118 79.6686   2
  -2  19   0 2324.34 194.790   2
   2  19   0 2280.45 201.776   2
  -2  19  -1 848.987 124.672   2
   2  19   1 982.024 133.987   2
   2  19   2 10825.7 435.532   2
  -2 -19  -2 10966.8 279.593   1
   2  19   3 229.718 77.9355   2
   2  19   4 197.844 76.3024   2
   2  19   5 37.5954 58.0526   2
   2  19   6 3968.08 298.291   2
  -2  20   8 138.968 92.7238   2
  -2  20   7 1036.39 163.493   2
  -2  20   6 45.2651 63.9640   2
  -2  20   5 5205.87 312.570   2
  -2  20   4 149.178 71.0329   2
  -2  20   3 2272.66 201.040   2
  -2  20   2 44.6052 57.3364   2
   2  20  -2 29.0314 56.4818   2
   2  20  -1 40.4185 68.1856   2
  -2  20   1 3.48353 54.2222   2
  -2  20   0 2.93350 50.1901   2
   2  20   0-45.3192 59.2868   2
   2  20   1 4664.69 291.804   2
   2  20   2 194.989 82.2409   2
   2  20   3 3852.64 276.418   2
   2  20   4 127.728 68.0520   2
   2  20   5 3228.08 266.666   2
   2  20   6 67.6399 67.6402   2
  -2  21   7 226.281 94.5294   2
  -2  21   6 419.433 113.523   2
  -2  21   5 496.067 117.606   2
  -2  21   4 7611.02 379.928   2
  -2  21   3 1215.24 158.169   2
   2  21  -2 1271.73 164.657   2
  -2  21   2 1331.15 160.541   2
  -2  21   1 409.766 99.4973   2
   2  21  -1 493.907 111.481   2
   2  21   0 2072.87 203.343   2
  -2  21   0 2110.29 197.118   2
   2  21   1 2060.99 206.185   2
   2  21   2 5251.47 320.562   2
   2  21   3 663.141 132.196   2
   2  21   4 126.116 79.2093   2
   2  21   5 26.9871 65.1385   2
  -2  22   7 132.862 87.7571   2
  -2  22   6 805.809 146.199   2
  -2  22   5 1333.48 173.321   2
  -2  22   4 262.534 98.5287   2
  -2  22   3 4977.31 310.373   2
   2  22  -2 26.5820 62.8771   2
  -2  22   2-21.0725 52.6392   2
   2  22  -1 81.4527 65.2344   2
  -2  22   1 112.923 80.8058   2
  -2  22   0 215.795 86.6826   2
   2  22   0 190.550 74.9082   2
   2  22   1 4192.15 292.092   2
   2  22   2 17.3713 55.9904   2
   2  22   3 2386.51 229.204   2
   2  22   4 1598.69 201.022   2
   2  22   5 197.459 90.2275   2
  -2  23   6 167.170 80.9246   2
  -2  23   5 1009.77 161.778   2
  -2  23   4 2263.08 224.418   2
  -2  23   3 194.635 78.3652   2
  -2  23   2 6854.27 366.597   2
  -2  23   1 83.1396 58.1825   2
   2  23  -1-66.0037 80.9006   2
   2  23   0 2900.59 250.484   2
  -2  23   0 3025.31 250.269   2
   2  23   1 584.519 126.219   2
   2  23   2 3602.80 286.132   2
   2  23   3 684.661 133.872   2
   2  23   4 492.325 118.812   2
  -2  24   5 1405.56 188.196   2
  -2  24   4 53.5637 69.3585   2
  -2  24   3 4087.65 297.111   2
  -2  24   2 358.912 103.942   2
   2  24  -1 98.7830 85.6104   2
  -2  24   1 82.6986 73.8824   2
   2  24   0 336.118 106.718   2
  -2  24   0 216.731 80.9517   2
   2  24   1 4021.34 304.073   2
   2  24   2 90.2238 66.4210   2
   2  24   3 1496.29 196.334   2
  -2  25   4 3788.09 298.381   2
  -2  25   3 65.6875 78.2006   2
  -2  25   2 735.645 140.903   2
  -2  25   1 2208.13 222.727   2
   2  25  -1 2098.92 228.291   2
  -2  25   0 253.301 92.4917   2
   2  25   0 151.474 93.6068   2
   2  25   1 98.7270 65.1672   2
   2  25   2 4305.64 323.625   2
  -2  26   3 2188.64 235.170   2
  -2  26   2 1693.54 204.671   2
   2  26  -1-39.3901 63.2150   2
  -2  26   1-32.0404 57.7617   2
  -2  26   0 508.596 118.437   2
   2  26   0 800.970 156.414   2
  -2  27   2 645.525 143.227   2
  -2  27   1 836.346 157.876   2
  -2  27   0 467.523 114.843   2
  -3   0  12 62.2106 84.2041   2
  -3   0  11 8140.00 465.694   2
  -3   0  10 65.1647 112.721   2
  -3   0   9 5423.85 337.788   2
  -3   0   8-47.2183 72.8256   2
  -3   0   7 12795.3 436.419   2
  -3   0   5 60484.3 703.991   1
  -3   0   4 60.0032 45.5353   1
  -3   0   3 31970.0 427.094   1
  -3   0   2-14.6852 25.3495   1
  -3   0   1 3206.16 66.2241   2
  -3   0   1 3199.35 129.581   1
  -3   0   0 4.24764 9.99689   2
   3   0   0 79.2051 16.6800   2
   3   0   1 40555.9 344.537   2
   3   0   2-25.8373 32.4625   2
   3   0   3 4276.35 181.921   2
   3   0   4-8.20773 31.8720   2
   3   0   5 11317.1 379.448   2
   3   0   6 16.3741 58.6504   2
   3   0   7 2005.71 197.233   2
   3   0   8 289.231 124.626   2
   3   0   9 103.276 69.5124   2
   3   0  10 156.906 112.041   2
  -3  -1  12 382.526 141.228   2
  -3   1  12 177.379 98.9816   2
  -3  -1  11 192.356 142.597   2
  -3   1  11 162.692 120.917   2
  -3   1  10 13719.9 566.627   2
  -3  -1  10 12926.8 555.592   2
  -3   1   9 1465.42 183.224   2
  -3  -1   9 1414.23 177.446   2
  -3   1   8 4290.05 279.414   2
  -3  -1   8 4265.04 276.360   2
  -3   1   7-1.69154 53.4108   2
  -3   1   7-27.8023 39.3448   1
  -3   1   6 8386.57 324.416   2
  -3   1   6 8731.16 280.298   1
  -3   1   5 3373.56 188.455   2
  -3   1   5 3524.27 162.493   1
  -3   1   4 39626.6 496.972   1
  -3  -1   4 38806.6 534.186   1
  -3  -1   3 2186.64 117.839   1
  -3   1   3 2427.27 115.771   1
  -3   1   2 154.620 32.9855   1
  -3  -1   2 184.054 40.6155   1
  -3  -1   1 4732.31 155.451   1
  -3  -1   1 4592.82 97.3095   2
  -3  -1   0 50547.4 346.633   2
   3   1   0 52253.6 323.119   2
   3   1   0 51233.2 498.078   1
   3  -1   1-36.5962 27.5473   2
  -3  -1  -1-12.6450 26.0801   2
   3   1   1 29.8459 33.6554   1
   3   1   1 25.4405 23.0293   2
   3   1   2 18622.9 319.351   2
   3  -1   2 19264.4 317.350   2
   3   1   3 223.940 49.5696   2
   3  -1   3 195.550 47.4902   2
   3   1   4 397.409 70.0486   2
   3  -1   4 481.782 79.2833   2
   3  -1   5 55.2903 83.9385   2
   3   1   5 68.0385 65.8684   2
   3  -1   6 6451.98 314.478   2
   3   1   6 6748.50 324.974   2
   3  -1   7 573.637 124.435   2
   3   1   7 679.108 145.290   2
   3   1   8 4820.03 317.687   2
   3  -1   8 4496.79 308.333   2
   3   1   9 121.005 69.9091   2
   3  -1   9 312.824 114.485   2
   3   1  10 2381.75 264.331   2
   3  -1  10 2051.14 233.551   2
  -3  -2  12 1615.59 231.070   2
  -3   2  12 1317.70 212.819   2
  -3   2  11 3056.78 286.882   2
  -3  -2  11 3307.78 303.777   2
  -3   2  10 2691.03 263.265   2
  -3   2  10 2339.16 179.588   1
  -3  -2  10 2330.94 242.616   2
  -3  -2   9 13777.6 531.311   2
  -3   2   9 13330.2 521.308   2
  -3   2   9 13279.2 400.098   1
  -3   2   8 640.257 118.092   2
  -3   2   8 652.922 94.0461   1
  -3   2   7 1342.40 118.954   1
  -3   2   7 1464.48 154.386   2
  -3   2   6 3566.97 215.053   2
  -3   2   6 3465.38 171.809   1
  -3   2   5 39167.2 632.892   2
  -3   2   5 37170.8 501.225   1
  -3   2   4 199.842 45.9852   1
  -3  -2   4 332.122 71.9907   1
  -3   2   4 252.262 58.3611   2
  -3   2   3 13312.0 266.423   1
  -3   2   3 13996.3 278.414   2
  -3  -2   3 13043.5 297.459   1
  -3   2   2 820.812 54.5128   2
  -3  -2   2 868.815 73.7937   1
  -3   2   2 827.649 67.6246   1
  -3  -2   1 109.556 32.3590   1
  -3  -2   1 49.8457 19.5827   2
   3   2   0 8656.56 207.211   1
   3   2   0 8856.32 156.513   2
  -3  -2   0 8429.42 163.215   2
   3   2   1 18603.9 307.429   1
  -3  -2  -1 18674.3 290.364   2
   3   2   1 19373.9 273.680   2
   3  -2   1 18652.4 234.609   2
   3   2   2 653.014 69.0643   2
   3  -2   2 589.573 61.7367   2
  -3  -2  -2 554.836 64.5237   2
   3  -2   3 4968.64 196.382   2
   3   2   3 4850.91 197.737   2
   3   2   4-1.91940 43.4811   2
   3  -2   4 5.36519 38.0959   2
   3   2   5 7905.26 322.415   2
   3  -2   5 7944.14 315.310   2
   3   2   6 172.629 92.4174   2
   3  -2   6 78.3338 81.0821   2
   3  -2   7 9401.58 409.548   2
   3   2   7 9537.93 414.989   2
   3  -2   8 1311.14 187.311   2
   3   2   8 1078.48 169.132   2
   3   2   9 498.217 121.583   2
   3  -2   9 715.296 141.960   2
   3  -2  10 2377.75 255.583   2
   3   2  10 2262.93 256.105   2
  -3   3  12 481.779 144.991   2
  -3  -3  12 482.274 138.942   2
  -3   3  11 81.6150 107.436   2
  -3  -3  11 62.0274 92.4734   2
  -3   3  10 13169.4 556.026   2
  -3  -3  10 12298.7 541.314   2
  -3   3  10 11996.2 384.190   1
  -3   3   9 2351.70 166.831   1
  -3   3   9 2109.67 217.883   2
  -3   3   8 2075.06 199.710   2
  -3   3   8 1947.33 142.128   1
  -3   3   7-17.5507 50.5980   2
  -3   3   7 37.0723 37.8426   1
  -3   3   6 4978.31 256.012   2
  -3   3   6 5132.18 193.308   1
  -3   3   5 380.785 73.7394   2
  -3   3   5 290.809 48.9441   1
  -3   3   4 18760.4 382.786   2
  -3   3   4 18879.3 320.171   1
   3  -3  -4 18052.6 337.871   1
  -3   3   3 671.971 62.3763   1
  -3   3   3 692.449 68.3987   2
  -3  -3   3 738.696 82.1819   1
   3  -3  -3 729.547 70.5252   1
  -3  -3   2 3136.28 112.582   2
  -3  -3   2 2888.95 133.923   1
  -3   3   2 2971.10 99.0859   2
   3   3  -1 5112.78 134.929   2
  -3  -3   1 4808.38 159.924   1
  -3   3   1 5089.73 80.1564   2
   3  -3  -1 4463.68 86.3775   2
  -3  -3   1 4764.56 133.446   2
   3   3   0 32958.3 342.526   2
   3   3   0 32470.7 407.345   1
  -3  -3   0 33393.0 357.573   2
  -3  -3   0 33963.4 412.482   1
   3   3   1 274.389 44.2951   1
  -3  -3  -1 287.810 45.3659   2
   3   3   1 339.715 43.9786   2
   3   3   2 10701.3 256.829   2
  -3  -3  -2 11000.3 276.185   2
   3   3   2 10846.6 240.488   1
  -3  -3  -3 2657.94 157.266   2
   3  -3   3 2670.64 147.413   2
   3   3   3 2795.07 152.923   2
   3   3   4 612.333 86.9619   2
   3  -3   4 571.853 81.6142   2
   3   3   5 931.347 116.890   2
   3  -3   5 982.412 117.183   2
   3  -3   6 12730.8 439.600   2
   3   3   6 13398.1 456.336   2
   3   3   7 696.997 148.845   2
   3  -3   7 424.334 123.552   2
   3  -3   8 4107.38 291.637   2
   3   3   8 4437.96 306.318   2
   3  -3   9 387.937 113.412   2
   3   3   9 213.701 93.8176   2
   3  -3  10 653.678 154.526   2
   3   3  10 633.536 152.252   2
  -3   4  12-74.2093 74.6466   2
  -3  -4  12-4.37749 69.8253   2
  -3   4  11 1445.98 212.253   2
  -3  -4  11 1335.23 203.375   2
  -3   4  10 544.234 88.8432   1
  -3   4  10 359.463 126.992   2
  -3   4   9 12195.7 505.452   2
  -3   4   9 11862.4 343.231   1
  -3   4   8 2870.41 233.874   2
  -3   4   8 2666.46 156.471   1
  -3   4   7 998.912 134.453   2
  -3   4   7 986.624 92.5357   1
  -3   4   6 1475.95 103.179   1
  -3   4   6 1545.52 146.764   2
  -3   4   5 7698.54 213.559   1
  -3   4   5 7776.85 286.269   2
  -3   4   4 12.7792 42.9058   2
   3  -4  -4 41.1290 40.6192   1
  -3   4   4 12.6581 36.0023   1
  -3   4   3 24469.7 367.562   2
  -3   4   3 24645.9 352.456   1
   3  -4  -3 24686.3 363.733   1
   3  -4  -3 24699.5 386.362   2
  -3  -4   3 24733.7 442.102   1
   3  -4  -2 9427.64 194.856   2
  -3  -4   2 9327.27 249.569   1
  -3  -4   2 9417.69 210.618   2
  -3   4   2 9308.55 180.927   2
  -3  -4   1 23.6953 28.3727   1
   3  -4  -1 10.8884 14.0547   2
   3   4  -1 29.0427 24.8802   2
   3   4  -1 51.8760 37.1601   1
  -3  -4   1 34.7348 22.9275   2
  -3   4   1 28.5974 17.8085   2
  -3  -4   0 34.7630 27.2843   1
   3  -4   0 21.4886 15.1353   2
   3   4   0 58.7370 30.6302   2
   3   4   0-16.3696 32.0656   1
  -3  -4   0 0.77057 28.4535   2
   3   4   1 23209.6 338.252   1
   3   4   1 23328.8 339.955   2
  -3  -4  -1 23586.8 371.729   2
   3   4   2 242.565 40.9101   1
  -3  -4  -2 332.431 62.2901   2
   3   4   2 321.464 50.1656   2
  -3  -4  -3 8005.28 274.162   2
   3   4   3 8264.99 262.737   2
   3   4   3 8227.28 214.476   1
   3  -4   4 1427.64 125.644   2
   3   4   4 1440.59 127.960   2
   3   4   5 3329.88 214.876   2
   3  -4   5 2878.03 195.235   2
   3   4   6 199.561 86.7248   2
   3  -4   6 317.747 101.284   2
   3  -4   7 14809.2 513.741   2
   3   4   7 15966.7 542.562   2
   3  -4   8 1933.96 209.899   2
   3   4   8 1706.38 194.628   2
   3  -4   9 43.0230 71.5395   2
   3   4   9 33.7242 61.3024   2
   3  -4  10 553.388 146.456   2
   3   4  10 406.018 125.538   2
  -3   5  12 69.0561 100.064   2
  -3  -5  12 73.5808 74.9243   2
  -3   5  11 1411.60 209.523   2
  -3  -5  11 1321.56 211.269   2
  -3   5  10 6221.15 389.841   2
  -3   5  10 6034.11 243.783   1
  -3   5   9 424.428 111.178   2
  -3   5   9 413.467 68.3756   1
  -3   5   8 8635.74 407.194   2
  -3   5   8 9046.30 267.127   1
  -3   5   7 4553.28 178.351   1
  -3   5   7 4517.43 271.553   2
  -3   5   6 6125.24 194.040   1
  -3   5   6 6010.98 281.965   2
  -3   5   5 434.024 54.2865   1
  -3   5   5 377.695 70.6247   2
  -3   5   4 41389.3 580.984   2
   3  -5  -4 41584.6 487.053   1
   3  -5  -4 41622.0 585.564   2
  -3   5   4 41332.0 457.558   1
   3  -5  -3 21.0057 32.2606   2
  -3   5   3 81.3459 39.7091   2
   3  -5  -3 86.6526 40.4389   1
  -3  -5   2 217.842 40.8781   2
   3  -5  -2 267.198 43.5230   2
  -3   5   2 243.189 33.3969   2
  -3  -5   2 206.387 56.1412   1
  -3  -5   1 24128.5 356.163   2
  -3   5   1 26630.6 266.312   2
  -3  -5   1 25828.9 387.847   1
   3   5  -1 26012.2 361.075   2
   3  -5  -1 26185.1 276.727   2
  -3  -5   0 6071.60 180.045   1
   3   5   0 5766.04 175.680   2
   3  -5   0 5784.59 118.740   2
  -3  -5   0 5968.34 184.719   2
   3   5   0 6056.26 192.150   1
   3  -5   1 2019.27 83.0418   2
   3   5   1 2232.69 112.602   1
   3   5   1 2155.72 113.688   2
  -3  -5  -1 2136.25 124.331   2
   3   5   2 22775.1 337.964   1
  -3  -5  -2 22143.9 424.880   2
   3   5   2 22951.8 398.667   2
   3   5   3 410.432 52.1904   1
   3   5   3 428.579 69.2813   2
   3   5   4 23.4082 38.9451   2
   3   5   4 21.2399 26.0898   1
  -3  -5  -4 33.5847 39.7337   2
   3   5   5 8387.71 237.713   1
   3  -5   5 9408.73 348.911   2
   3   5   5 9064.11 347.114   2
   3  -5   6 11690.0 428.432   2
   3   5   6 11899.1 437.070   2
   3   5   7 841.604 138.607   2
   3  -5   7 788.588 149.805   2
   3  -5   8 387.154 114.691   2
   3   5   8 582.974 135.453   2
   3   5   9 475.245 125.738   2
   3  -5   9 302.536 97.1987   2
   3   5  10 1280.25 194.120   2
   3  -5  10 1277.33 193.336   2
  -3  -6  12 741.031 164.096   2
  -3   6  12 605.150 149.440   2
  -3   6  11 2250.72 256.003   2
  -3   6  10 2034.23 229.777   2
  -3   6   9 15398.4 576.627   2
  -3   6   9 14777.9 337.172   1
  -3   6   8 9828.33 426.869   2
  -3   6   8 9392.98 255.104   1
  -3   6   7 106.004 73.6690   2
  -3   6   7 71.2596 30.5626   1
  -3   6   6 36.0602 50.4859   2
  -3   6   6 61.6026 30.3053   1
  -3   6   5 8581.60 302.447   2
   3  -6  -5 8532.53 303.622   2
  -3   6   5 8701.99 212.977   1
   3  -6  -4 12734.4 267.823   1
   3  -6  -4 12594.3 332.814   2
  -3   6   4 12810.2 326.179   2
   3  -6  -3 10184.2 262.801   2
   3  -6  -3 10259.5 235.010   1
  -3   6   3 9759.65 246.730   2
   3  -6  -2 14206.2 267.423   2
  -3  -6   2 13903.6 292.341   2
  -3   6   2 13990.1 253.645   2
   3  -6  -2 13969.8 281.141   1
  -3  -6   2 14042.6 330.470   1
  -3   6   1 254.727 38.8939   2
  -3  -6   1 351.367 54.6836   2
   3   6  -1 373.058 56.2351   2
  -3  -6   1 342.887 57.5403   1
   3  -6  -1 323.247 40.3852   2
  -3  -6   0 37.4487 31.5623   1
   3   6   0 42.1614 39.2066   2
   3   6   0 44.5053 39.4079   1
   3  -6   0 47.9862 25.6840   2
  -3  -6   0 42.9448 40.2894   2
   3   6   1 30136.6 430.145   2
   3  -6   1 30478.4 339.403   2
   3   6   1 30775.0 412.534   1
  -3  -6  -1 29472.4 465.122   2
  -3  -6  -1 31113.9 395.235   1
  -3  -6  -2 5762.59 228.559   2
   3   6   2 5966.19 176.595   1
   3   6   2 6393.67 222.720   2
   3   6   3 2540.85 114.907   1
   3   6   3 2763.63 161.022   2
  -3  -6  -4 1779.11 154.657   2
   3   6   4 1968.81 154.522   2
   3   6   4 1986.06 106.197   1
   3   6   5 2454.10 123.680   1
   3   6   5 2814.25 199.906   2
  -3  -6  -5 2642.43 204.912   2
   3   6   6 979.462 139.842   2
   3  -6   6 964.976 135.311   2
   3   6   6 934.587 83.5781   1
   3  -6   7 3940.64 272.602   2
   3   6   7 3986.13 276.713   2
   3   6   7 3864.59 172.588   1
   3  -6   8 4288.97 300.804   2
   3   6   8 4461.21 315.304   2
   3   6   9 860.354 156.442   2
   3  -6   9 860.003 148.499   2
   3   6  10 391.200 128.759   2
   3  -6  10 326.385 129.685   2
  -3   7  12 1140.64 203.870   2
  -3  -7  12 1597.34 243.732   2
  -3   7  11 1248.61 197.094   2
  -3   7  10 5286.26 364.975   2
  -3   7   9 40.6390 32.9925   1
  -3   7   9-46.8871 60.6649   2
  -3   7   8 5244.32 314.776   2
  -3   7   8 5498.91 184.795   1
  -3   7   7 7713.60 348.735   2
  -3   7   7 8027.53 212.219   1
  -3   7   6 2074.28 171.043   2
  -3   7   6 2144.82 107.821   1
   3  -7  -6 2251.30 173.795   2
  -3   7   5 806.131 98.3665   2
   3  -7  -5 719.920 95.7455   2
   3  -7  -5 756.364 73.3148   1
   3  -7  -4 21102.0 443.518   2
   3  -7  -4 21701.4 347.823   1
  -3   7   4 20781.3 418.326   2
   3  -7  -3 2253.78 113.984   1
  -3   7   3 2240.27 125.621   2
   3  -7  -3 2165.39 133.765   2
  -3   7   2 5056.54 164.360   2
  -3  -7   2 5106.66 207.732   1
  -3  -7   2 5081.42 188.520   2
   3  -7  -2 5047.19 173.599   2
   3   7  -1 5545.54 193.990   2
  -3  -7   1 5550.72 197.627   2
   3  -7  -1 5769.82 164.567   2
  -3  -7   1 5556.32 196.448   1
  -3   7   1 5626.57 156.694   2
   3  -7   0 7412.72 172.885   2
   3   7   0 7414.08 222.076   2
  -3  -7   0 7555.39 208.955   1
  -3  -7   0 7758.74 239.358   2
   3   7   1 15025.9 324.661   2
   3   7   1 16033.7 312.824   1
  -3  -7  -1 15663.0 279.323   1
  -3  -7  -1 14559.5 341.607   2
   3  -7   1 15036.8 259.368   2
   3   7   2 32913.8 419.639   1
   3   7   2 32044.2 506.877   2
   3  -7   2 31880.5 416.527   2
   3   7   3 5671.86 238.046   2
   3   7   3 5851.16 174.266   1
  -3  -7  -4 1455.30 143.282   2
   3   7   4 1403.91 88.4633   1
   3   7   4 1578.63 140.311   2
   3   7   5 3096.11 132.747   1
   3   7   5 3170.94 214.074   2
  -3  -7  -5 3304.04 234.814   2
   3   7   6 4707.81 170.317   1
   3   7   6 5074.46 293.225   2
   3   7   7 1077.06 157.343   2
   3   7   7 720.204 74.0302   1
   3  -7   7 854.934 135.251   2
   3  -7   8 3021.90 254.485   2
   3   7   8 3291.88 272.608   2
   3   7   9 314.490 102.123   2
   3  -7   9 382.370 104.675   2
   3  -7  10 902.092 165.375   2
  -3   8  11 1132.90 188.438   2
  -3   8  10 562.217 142.114   2
  -3   8   9 2385.13 118.284   1
  -3   8   9 2256.15 224.666   2
  -3   8   8 1539.44 93.0096   1
  -3   8   8 1599.67 181.728   2
  -3   8   7 4811.31 156.743   1
  -3   8   7 5381.26 296.725   2
   3  -8  -6 7221.39 318.087   2
  -3   8   6 7586.80 321.417   2
   3  -8  -5 16276.0 438.883   2
   3  -8  -5 16707.3 314.288   1
  -3   8   5 16268.3 421.437   2
   3  -8  -4 2083.96 110.678   1
   3  -8  -4 2214.27 149.290   2
  -3   8   4 2240.32 144.563   2
   3  -8  -3 10312.6 289.389   2
  -3   8   3 10255.1 270.919   2
   3  -8  -3 10054.4 237.465   1
  -3   8   2 7124.17 203.832   2
   3   8  -2 7292.38 241.487   2
   3  -8  -2 7141.99 214.876   2
  -3   8   1 2340.64 114.192   2
   3   8  -1 2438.68 138.633   2
   3  -8  -1 2511.66 118.859   2
  -3  -8   1 2351.09 136.007   1
  -3  -8   1 2429.14 141.918   2
   3  -8   0 7258.32 188.076   2
   3   8   0 7495.22 236.927   2
  -3  -8   0 7570.99 211.175   1
  -3  -8   0 7571.97 248.943   2
  -3   8   0 7621.68 202.027   2
   3  -8   1 14309.0 270.897   2
   3   8   1 14275.3 332.251   2
  -3  -8  -1 14972.6 276.133   1
   3  -8   2 253.678 44.0050   2
   3   8   2 257.659 45.6906   1
   3   8   2 244.176 57.8625   2
   3  -8   3 7742.29 236.504   2
   3   8   3 7736.58 204.659   1
   3   8   3 7719.39 283.819   2
  -3  -8  -3 8114.53 318.079   2
  -3  -8  -4 7395.68 326.878   2
   3   8   4 7506.56 198.362   1
   3   8   4 7743.71 309.670   2
  -3  -8  -5 4058.86 263.609   2
   3   8   5 4046.97 145.923   1
   3   8   5 4342.91 253.742   2
   3   8   6 68.3331 34.3499   1
   3   8   6 55.2227 70.2242   2
   3  -8   7 5543.55 321.508   2
   3   8   7 6221.72 346.127   2
   3  -8   8 2223.47 226.536   2
   3   8   8 2476.25 246.291   2
   3  -8   9 413.760 118.275   2
   3   8   9 395.635 116.062   2
   3  -8  10 1050.46 175.657   2
  -3   9  11 2132.29 257.095   2
  -3   9  10 1956.68 235.680   2
  -3   9   9-16.7643 72.3478   2
  -3   9   8 2205.26 214.437   2
  -3   9   7 6338.76 323.687   2
   3  -9  -6 1986.65 173.653   2
  -3   9   6 1879.70 166.326   2
   3  -9  -5 1440.26 135.956   2
   3  -9  -5 1218.01 88.6108   1
  -3   9   5 1120.50 118.497   2
   3  -9  -4 16971.8 304.134   1
   3  -9  -4 16947.5 422.387   2
  -3   9   4 17066.7 397.555   2
   3  -9  -3 13859.0 349.794   2
  -3   9   3 14201.9 333.967   2
   3  -9  -3 14043.0 289.278   1
  -3   9   2 2959.13 139.093   2
   3   9  -2 2838.05 161.236   2
   3  -9  -2 3098.17 153.217   2
   3   9  -1 2904.02 158.149   2
   3  -9  -1 2727.19 134.155   2
  -3  -9   1 2827.16 153.780   1
  -3   9   1 2857.32 132.417   2
   3   9   0 15653.7 359.085   2
   3  -9   0 15582.7 297.761   2
  -3  -9   0 15839.7 316.379   1
  -3   9   0 14910.6 304.906   2
  -3  -9  -1 512.854 57.0537   1
   3  -9   1 553.571 61.4258   2
   3   9   1 525.436 76.4853   2
   3   9   2 7564.28 266.086   2
  -3  -9  -2 7568.08 294.545   2
   3  -9   2 7482.33 221.632   2
  -3  -9  -3 12820.5 413.589   2
   3   9   3 13006.4 375.437   2
   3  -9   3 13526.8 323.286   2
   3   9   4 60.1077 32.0483   1
  -3  -9  -4 138.035 67.4636   2
   3   9   4-25.3364 57.5124   2
   3   9   5 21.7404 26.6719   1
   3   9   5 54.4369 52.1595   2
   3   9   6 7005.08 184.269   1
   3   9   6 9326.34 398.723   2
   3   9   7 250.701 92.2539   2
   3   9   8 2488.85 242.222   2
   3  -9   8 2310.93 228.447   2
   3  -9   9 1934.87 217.408   2
   3   9   9 2000.90 232.471   2
   3  -9  10 625.431 134.897   2
  -3  10  11 847.159 175.678   2
  -3  10  10 158.940 84.7592   2
  -3  10   9 7163.11 401.611   2
  -3  10   8 3149.39 252.651   2
  -3  10   7 19.5277 53.6983   2
   3 -10  -6 7676.85 342.598   2
  -3  10   6 6747.40 307.001   2
   3 -10  -5 5457.52 176.030   1
   3 -10  -5 5284.45 265.975   2
  -3 -10   5 5465.44 254.928   2
  -3  10   5 5110.27 243.590   2
   3 -10  -4 100.907 32.1969   1
  -3  10   4 77.0351 37.6696   2
   3 -10  -4 136.401 53.5810   2
   3 -10  -3 20565.0 445.943   2
  -3  10   3 21001.6 414.928   2
   3 -10  -3 20098.3 356.174   1
   3  10  -2 11165.6 327.344   2
  -3  10   2 11274.6 279.678   2
   3 -10  -2 10920.7 297.031   2
  -3  10   1 1591.64 107.493   2
   3  10  -1 1648.78 126.230   2
   3 -10  -1 1519.73 106.635   2
  -3 -10   1 1724.08 124.787   1
   3  10   0 2617.38 157.478   2
   3 -10   0 2574.99 132.335   2
  -3  10   0 2253.23 129.869   2
  -3 -10   0 2580.23 135.036   1
  -3 -10  -1 11596.0 253.268   1
  -3 -10  -1 11760.4 359.258   2
   3 -10   1 11314.9 274.758   2
   3  10   1 11066.9 320.352   2
   3 -10   2 4883.60 188.281   2
   3  10   2 4683.02 218.013   2
  -3 -10  -2 4905.61 247.238   2
  -3 -10  -3 1623.27 160.623   2
   3  10   3 1533.59 136.062   2
   3 -10   3 1552.58 115.616   2
  -3 -10  -4 6922.07 338.324   2
   3 -10   4 7256.59 261.936   2
   3  10   4 7357.94 313.763   2
   3  10   5 342.728 84.9257   2
   3  10   6 194.087 84.8739   2
   3  10   7 5550.56 335.847   2
   3  10   8 1218.80 175.349   2
   3 -10   8 1492.13 183.738   2
   3 -10   9 13.6104 71.2747   2
   3  10   9 109.563 101.559   2
  -3  11  11 1148.26 192.465   2
  -3  11  10 6345.74 402.919   2
  -3  11   9 260.702 102.345   2
  -3  11   8 3786.10 276.442   2
  -3  11   7 7459.17 349.159   2
   3 -11  -6 3109.31 226.860   2
  -3  11   6 3316.99 219.127   2
   3 -11  -5 1847.99 104.368   1
   3 -11  -5 2089.68 173.176   2
  -3  11   5 1760.90 149.554   2
  -3 -11   5 1864.12 152.388   2
   3 -11  -4 4522.61 162.612   1
   3 -11  -4 4469.49 234.507   2
  -3  11   4 4450.74 216.194   2
  -3 -11   4 4352.76 215.756   2
  -3  11   3 2787.55 159.657   2
   3 -11  -3 3066.43 182.130   2
  -3 -11   2 4889.22 226.081   2
  -3  11   2 4861.97 196.198   2
   3  11  -2 4839.43 228.803   2
   3 -11  -2 4849.59 212.385   2
  -3  11   1 6567.52 223.187   2
   3  11  -1 6206.10 247.533   2
  -3 -11   1 6433.89 257.992   2
   3 -11  -1 6239.95 224.894   2
  -3 -11   1 6548.18 242.987   1
   3  11   0 12841.8 354.325   2
   3 -11   0 12706.6 306.359   2
  -3 -11   0 12736.7 306.104   1
  -3  11   0 12376.7 312.251   2
  -3 -11   0 12059.5 367.371   2
  -3 -11  -1 915.397 113.661   2
   3 -11   1 937.819 87.2301   2
   3  11   1 923.347 103.055   2
  -3 -11  -1 990.097 79.4394   1
   3 -11   2 140.134 44.3505   2
  -3 -11  -2 106.128 61.1552   2
   3  11   2 153.215 58.6362   2
  -3 -11  -2 21.5488 24.0630   1
  -3 -11  -3 3946.57 245.982   2
   3 -11   3 3726.36 181.859   2
   3  11   3 3683.69 213.593   2
   3 -11   4-1.02580 38.6025   2
   3  11   4-0.52493 50.7603   2
   3  11   5 7026.39 337.466   2
   3 -11   5 6843.21 283.471   2
   3  11   6 6983.04 357.792   2
   3  11   7 855.285 148.932   2
   3  11   8 127.147 71.0482   2
   3  11   9 1819.11 225.555   2
   3 -11   9 1245.10 179.944   2
  -3  12  11 414.383 124.580   2
  -3  12  10 615.136 142.229   2
  -3  12   9 3490.68 280.737   2
  -3  12   8 7049.28 370.435   2
  -3  12   7 58.2274 63.5922   2
  -3  12   6 3018.99 213.793   2
   3 -12  -5 762.992 70.1383   1
   3 -12  -5 778.985 114.949   2
  -3 -12   5 769.336 106.206   2
  -3  12   5 723.655 104.534   2
   3 -12  -4 623.552 65.7915   1
  -3 -12   4 628.767 90.4693   2
  -3  12   4 478.256 85.6094   2
   3 -12  -4 781.966 105.124   2
  -3  12   3 7394.12 265.193   2
  -3 -12   3 7069.96 276.819   2
   3 -12  -3 7493.75 290.947   2
   3  12  -2 17951.8 450.795   2
  -3 -12   2 18348.7 448.082   2
  -3  12   2 18839.3 402.355   2
   3 -12  -2 18404.8 425.743   2
  -3  12   1 569.106 77.0895   2
   3  12  -1 635.711 90.9762   2
   3 -12  -1 606.915 79.0625   2
  -3 -12   1 737.937 97.3655   2
  -3 -12   0 3061.95 194.536   2
   3 -12   0 3541.81 173.726   2
  -3 -12   0 3456.03 165.699   1
  -3  12   0 3395.31 174.026   2
   3  12   0 3399.35 194.412   2
  -3 -12  -1 5495.85 268.242   2
   3  12   1 5838.01 255.801   2
  -3 -12  -1 5828.15 191.109   1
   3 -12   1 5895.34 220.394   2
   3 -12   2 2756.02 158.518   2
  -3 -12  -2 2942.41 210.799   2
   3  12   2 2801.20 185.001   2
  -3 -12  -2 3049.69 125.515   1
   3 -12   3 4188.76 201.103   2
   3  12   3 4221.20 234.820   2
  -3 -12  -3 3942.23 253.669   2
   3  12   4 2591.87 198.047   2
   3 -12   4 2584.24 167.160   2
   3 -12   5 373.740 73.9900   2
   3  12   5 318.619 87.3206   2
   3  12   6 205.354 74.5862   2
   3  12   7 3306.07 271.550   2
   3  12   8 2229.14 233.799   2
   3 -12   9 303.972 114.607   2
  -3  13  10 1344.30 195.952   2
  -3  13   9 1212.41 178.401   2
  -3  13   8 1258.86 169.102   2
  -3  13   7 7793.94 370.184   2
  -3  13   6 1772.10 172.241   2
   3 -13  -5 2169.01 190.464   2
   3 -13  -5 2201.02 113.911   1
  -3  13   5 2003.58 165.565   2
   3 -13  -4 3054.08 210.517   2
  -3 -13   4 3181.04 199.863   2
  -3  13   4 2931.48 187.036   2
   3 -13  -4 2886.08 137.499   1
  -3 -13   3 3378.67 202.842   2
   3 -13  -3 3202.82 203.674   2
  -3  13   3 3523.90 190.931   2
   3 -13  -2 61.1102 51.6974   2
  -3  13   2 47.2896 35.6452   2
  -3 -13   2 46.3160 44.0884   2
   3  13  -1 20928.8 489.993   2
  -3  13   1 20994.8 434.112   2
  -3 -13   1 20239.3 491.081   2
   3 -13  -1 20472.5 449.198   2
  -3  13   0 354.574 67.0047   2
   3  13   0 364.760 74.4534   2
  -3 -13   0 390.911 65.8005   1
   3 -13   0 425.613 69.3945   2
  -3 -13   0 264.446 73.9903   2
  -3 -13  -1 329.173 55.8945   1
   3  13   1 211.920 61.2801   2
   3 -13   1 422.598 69.6092   2
  -3 -13  -1 366.733 83.3816   2
   3  13   2 3634.88 215.452   2
   3 -13   2 3635.39 189.196   2
  -3 -13  -2 3959.38 249.197   2
  -3 -13  -2 3971.24 144.368   1
   3 -13   3 457.047 73.7165   2
   3  13   3 496.054 93.3350   2
   3 -13   4 92.6446 49.0017   2
   3  13   4 103.267 60.4191   2
   3  13   5 7647.07 360.848   2
   3  13   6 790.460 134.568   2
   3  13   7 470.010 112.339   2
   3  13   8 202.854 93.1310   2
   3 -13   9 2496.65 254.879   2
  -3  14  10 575.610 144.152   2
  -3  14   9 556.160 129.154   2
  -3  14   8 3409.42 269.749   2
  -3  14   7 51.1543 57.8439   2
  -3  14   6 9786.50 391.644   2
   3 -14  -5 1805.88 104.227   1
  -3  14   5 1721.80 160.598   2
   3 -14  -4 1610.13 159.843   2
  -3  14   4 1331.04 131.775   2
   3 -14  -4 1478.89 102.440   1
  -3 -14   3 10.3655 38.3714   2
  -3  14   3 15.9518 36.2612   2
   3 -14  -3 71.1107 64.1134   2
   3  14  -2 13364.4 419.573   2
  -3  14   2 14332.2 384.838   2
   3 -14  -2 13974.9 406.174   2
  -3 -14   2 13994.6 421.782   2
  -3  14   1 404.941 74.2603   2
  -3 -14   1 279.220 72.9126   2
   3 -14  -1 547.092 87.2692   2
   3  14  -1 414.827 84.7621   2
  -3  14   0 2862.39 177.636   2
   3 -14   0 2695.24 168.193   2
   3  14   0 2602.29 183.112   2
  -3 -14   0 2684.53 200.370   2
  -3 -14   0 2639.16 154.708   1
   3  14   1 4854.35 250.866   2
  -3 -14  -1 4558.20 180.383   1
  -3 -14  -1 4202.48 254.878   2
   3 -14   1 4526.23 211.115   2
  -3 -14  -2 4598.20 158.995   1
   3 -14   2 4008.37 204.038   2
   3  14   2 4024.78 234.654   2
   3 -14   3 722.715 98.0328   2
   3  14   3 602.513 101.233   2
   3  14   4 6600.67 323.939   2
   3 -14   4 6884.00 284.233   2
   3  14   5 833.151 135.265   2
   3  14   6 344.234 101.281   2
   3  14   7 444.042 108.859   2
   3  14   8 1775.66 217.204   2
  -3  15  10 266.871 106.793   2
  -3  15   9 841.692 155.525   2
  -3  15   8 710.445 135.911   2
  -3  15   7 7417.77 369.988   2
  -3  15   6 2698.46 214.647   2
   3 -15  -5 4405.28 162.619   1
  -3  15   5 4721.81 266.710   2
   3 -15  -4 2818.74 218.335   2
  -3  15   4 3283.44 208.771   2
   3 -15  -4 3125.84 149.039   1
  -3  15   3 5134.32 246.296   2
   3 -15  -3 5470.59 281.715   2
  -3 -15   2 935.148 118.799   2
   3 -15  -2 759.142 108.445   2
  -3  15   2 692.591 98.7390   2
   3  15  -2 648.561 101.751   2
   3  15  -1 10497.6 373.569   2
  -3  15   1 10839.7 343.137   2
  -3 -15   1 10720.3 392.167   2
   3 -15  -1 10197.2 348.785   2
  -3  15   0 632.431 92.7224   2
   3  15   0 551.965 102.693   2
   3 -15   0 656.338 92.3859   2
  -3 -15   0 566.529 81.4191   1
  -3 -15   0 590.747 112.671   2
  -3 -15  -1 1411.24 106.754   1
   3 -15   1 1453.76 130.104   2
   3  15   1 1459.42 148.818   2
  -3 -15  -2 6181.97 187.916   1
   3  15   2 5808.42 290.066   2
   3 -15   2 5821.68 253.478   2
   3 -15   3 16187.5 433.218   2
   3  15   3 15524.7 482.306   2
   3  15   4 398.238 101.347   2
   3  15   5 1781.96 188.463   2
   3  15   6 440.061 108.666   2
   3  15   7 420.623 117.829   2
   3  15   8 333.547 113.560   2
  -3  16  10 80.7412 81.1534   2
  -3  16   9 1308.26 193.340   2
  -3  16   8 1853.53 209.337   2
  -3  16   7 126.107 67.7565   2
  -3  16   6 10119.0 411.863   2
   3 -16  -6 8358.40 204.673   1
   3 -16  -5 249.125 44.9243   1
  -3  16   5 227.109 74.2295   2
  -3  16   4 5990.32 283.225   2
  -3  16   3 2056.26 164.507   2
   3 -16  -3 1929.16 179.489   2
  -3  16   2 5534.12 257.555   2
   3 -16  -2 5732.41 282.084   2
   3  16  -2 6006.54 301.295   2
  -3  16   1 138.175 54.7565   2
   3  16  -1 332.193 86.2010   2
   3 -16  -1 177.852 66.7641   2
  -3  16   0 6765.38 290.558   2
  -3 -16   0 6176.39 251.890   1
   3  16   0 6693.51 310.841   2
   3 -16   0 7003.86 293.746   2
   3  16   1 2314.20 189.522   2
   3 -16   1 2421.75 172.501   2
  -3 -16  -1 2391.12 141.972   1
   3  16   2 2268.51 194.297   2
   3 -16   2 2510.44 177.646   2
  -3 -16  -2 3008.45 136.074   1
   3 -16   3 328.183 74.4224   2
   3  16   3 449.903 98.9921   2
   3  16   4 13735.4 483.529   2
   3  16   5 565.265 113.736   2
   3  16   6 31.0560 62.5957   2
   3  16   7 490.948 120.283   2
  -3  17   9-28.1478 58.4054   2
  -3  17   8 218.621 86.7549   2
  -3  17   7 7795.17 392.125   2
   3 -17  -6 58.7502 29.8200   1
  -3  17   6 320.619 95.6417   2
   3 -17  -5 4474.48 168.171   1
  -3  17   5 4789.00 274.149   2
  -3  17   4 1555.45 158.450   2
  -3  17   3 5431.02 273.794   2
   3 -17  -2 42.8996 46.5147   2
   3  17  -2 62.1638 61.3990   2
  -3  17   2 18.3588 49.9174   2
  -3  17   1 5952.12 278.839   2
   3  17  -1 5831.20 299.391   2
   3 -17  -1 6137.18 294.301   2
  -3 -17   0 1021.57 109.599   1
  -3  17   0 998.247 124.629   2
   3  17   0 1133.44 141.347   2
   3 -17   0 1096.64 126.316   2
   3  17   1 2071.85 186.112   2
   3 -17   1 1813.88 154.347   2
  -3 -17  -1 1728.16 124.161   1
  -3 -17  -2 50.2631 31.8661   1
   3  17   2-90.0695 51.4147   2
   3 -17   2 44.2789 44.5686   2
   3  17   3 8371.86 380.213   2
   3  17   4-71.0609 52.7465   2
   3  17   5 1391.05 175.704   2
   3  17   6 427.151 97.8157   2
   3  17   7 94.2220 74.3045   2
  -3  18   9 1210.70 189.640   2
  -3  18   8 3328.36 278.587   2
  -3  18   7 522.835 116.699   2
  -3  18   6 3928.86 268.403   2
   3 -18  -5 313.696 53.2614   1
  -3  18   5 362.631 97.1716   2
  -3  18   4 139.445 69.1012   2
  -3  18   3 1178.38 139.800   2
  -3  18   2 8255.20 341.578   2
   3  18  -2 8323.12 379.405   2
  -3  18   1 393.943 84.5032   2
   3  18  -1 659.695 117.092   2
  -3 -18   0 3403.27 198.919   1
   3  18   0 4038.22 259.064   2
  -3  18   0 3866.83 237.434   2
  -3 -18  -1 135.038 51.4402   1
   3  18   1 2.53017 49.4293   2
  -3 -18  -2 974.107 84.5853   1
   3  18   2 935.802 133.098   2
   3  18   3 394.318 101.153   2
   3  18   4 5829.48 335.208   2
   3  18   5 850.959 139.785   2
   3  18   6 1182.54 172.132   2
  -3  19   9 1695.41 217.180   2
  -3  19   8 85.7388 68.9677   2
  -3  19   7 3849.19 287.057   2
  -3  19   6 145.000 75.2814   2
   3 -19  -5 3394.53 151.781   1
  -3  19   5 3915.27 264.827   2
  -3  19   4 260.229 79.3979   2
  -3  19   3-14.9297 48.9566   2
  -3  19   2 433.680 94.1293   2
   3  19  -2 418.746 106.725   2
   3  19  -1 13540.4 486.198   2
  -3  19   1 14505.7 461.779   2
   3  19   0 2110.06 196.816   2
  -3  19   0 2105.44 184.734   2
  -3 -19   0 1978.31 156.691   1
  -3 -19  -1 46.6436 42.1664   1
   3  19   1-7.62081 54.4480   2
   3  19   2 30.7576 67.3125   2
   3  19   3 3164.70 246.732   2
   3  19   4 103.686 67.0180   2
   3  19   5 3762.16 287.817   2
   3  19   6-1.50658 62.3006   2
  -3  20   8 3090.49 273.596   2
  -3  20   7 99.9478 64.8062   2
  -3  20   6 4225.17 289.666   2
  -3  20   5 92.4857 60.0058   2
   3 -20  -5 0.90616 26.5361   1
  -3  20   4 116.793 73.2240   2
  -3  20   3 165.019 73.8799   2
   3  20  -2 8754.67 412.504   2
  -3  20   2 8867.46 378.652   2
   3  20  -1 243.985 96.7413   2
  -3  20   1 255.405 78.4180   2
   3  20   0 2106.34 199.780   2
  -3  20   0 2131.90 190.731   2
  -3 -20   0 1826.95 154.811   1
   3  20   1 87.2508 65.6431   2
   3  20   2 1543.01 175.879   2
   3  20   3 320.900 99.4954   2
   3  20   4 5528.52 344.964   2
   3  20   5 56.3269 86.2691   2
  -3  21   8-29.1026 75.2183   2
  -3  21   7 3328.62 276.048   2
  -3  21   6 174.780 71.0774   2
  -3  21   5 1245.36 163.071   2
  -3  21   4 22.0051 56.4783   2
   3 -21  -4-59.2204 44.6001   1
  -3  21   3 4392.75 281.605   2
   3  21  -2 294.153 81.9417   2
  -3  21   2 396.088 98.2334   2
   3  21  -1 6756.67 367.268   2
  -3  21   1 7563.03 354.529   2
  -3  21   0 474.205 102.614   2
   3  21   0 657.645 123.877   2
   3  21   1 151.479 72.3016   2
   3  21   2 204.461 86.2429   2
   3  21   3 1938.71 204.605   2
   3  21   4 53.1064 71.8785   2
   3  21   5 3607.92 295.369   2
  -3  22   7 817.527 149.015   2
  -3  22   6 4350.97 308.082   2
  -3  22   5 804.087 135.912   2
  -3  22   4 343.700 93.4898   2
   3 -22  -4 253.206 56.3632   1
  -3  22   3 1088.65 153.869   2
   3  22  -2 6491.15 377.112   2
  -3  22   2 6034.11 334.026   2
   3  22  -1 544.637 113.874   2
  -3  22   1 370.147 90.4715   2
   3  22   0 4403.73 301.723   2
  -3  22   0 4285.94 285.763   2
   3  22   1 562.902 120.369   2
   3  22   2 1723.92 194.380   2
   3  22   3 98.3036 78.2616   2
   3  22   4 3990.28 311.570   2
  -3  23   6 25.6145 66.4447   2
  -3  23   5 1634.21 192.959   2
  -3  23   4 270.145 88.9164   2
  -3  23   3 2060.18 205.988   2
  -3  23   2 177.954 80.9208   2
   3  23  -2 87.4947 61.6866   2
  -3  23   1 2898.34 238.072   2
   3  23  -1 3249.62 270.704   2
  -3  23   0 1044.31 147.473   2
   3  23   0 979.944 152.336   2
   3  23   1 388.757 109.031   2
   3  23   2 40.6960 80.6089   2
   3  23   3 3766.70 301.320   2
  -3  24   6 5016.62 351.304   2
  -3  24   5 1131.39 172.770   2
  -3  24   4 188.665 89.9316   2
  -3  24   3 168.680 82.4379   2
  -3  24   2 2021.19 207.958   2
   3  24  -1 308.802 104.071   2
  -3  24   1 377.650 98.9826   2
  -3  24   0 2432.61 227.361   2
   3  24   0 2041.49 220.692   2
   3  24   1 221.158 87.3813   2
   3  24   2 731.586 139.544   2
  -3  25   5 592.319 137.833   2
  -3  25   4 679.520 136.181   2
  -3  25   3 1024.67 157.615   2
  -3  25   2 76.5085 70.3297   2
   3  25  -1 3403.87 295.389   2
  -3  25   1 3498.09 276.445   2
   3  25   0-67.3331 69.5891   2
   3  25   1 141.209 86.9092   2
  -3  26   4 15.7777 65.9321   2
  -3  26   3-5.66163 62.3780   2
  -3  26   2 4070.16 307.936   2
  -3  26   1 43.0238 67.4352   2
  -3  27   2 486.882 120.580   2
  -3  27   1 3539.14 298.725   2
  -4   0  12 4462.88 369.325   2
  -4   0  11 101.713 116.515   2
  -4   0  10 947.296 145.877   2
  -4   0   9 178.165 77.2523   1
  -4   0   9-25.0751 69.4321   2
  -4   0   8 4403.27 277.153   2
  -4   0   8 4396.52 242.996   1
  -4   0   7 20.7504 39.1544   1
  -4   0   7 25.0915 49.0784   2
  -4   0   6 7209.86 265.520   1
  -4   0   5 35.1733 39.6557   1
  -4   0   4 5775.97 211.582   1
  -4   0   3-24.3693 34.8634   1
  -4   0   2 50756.5 585.340   1
  -4   0   1 7.07156 10.7226   2
   4   0   0 97.1449 17.1191   2
   4   0   0 93.3495 38.0711   1
  -4   0   0 99.8405 17.6968   2
   4   0   1 30.7605 19.7873   2
   4   0   1-56.6064 39.8852   1
   4   0   2 584.812 58.0217   2
   4   0   3 54.1185 43.3774   2
   4   0   4 25617.4 508.155   2
   4   0   5 51.2171 70.3392   2
   4   0   6 249.813 82.9619   2
   4   0   7 471.956 135.931   2
   4   0   8 11353.8 476.004   2
   4   0   9 394.285 133.169   2
  -4   1  12 669.819 174.450   2
  -4  -1  12 597.929 172.828   2
  -4   1  11 5367.95 376.407   2
  -4  -1  11 5213.12 373.196   2
  -4   1  10 1394.11 184.481   2
  -4  -1  10 1446.94 194.606   2
  -4   1  10 1573.59 157.033   1
  -4   1   9 10427.6 457.863   2
  -4  -1   9 11741.8 484.677   2
  -4   1   9 11010.0 385.158   1
  -4  -1   9 11294.6 410.238   1
  -4  -1   8 907.497 118.134   1
  -4   1   8 773.564 102.957   1
  -4   1   8 650.229 115.477   2
  -4   1   7 13983.9 449.512   2
  -4   1   7 14531.3 389.952   1
  -4  -1   7 14169.8 415.655   1
  -4   1   6 1484.40 119.723   1
  -4   1   6 1309.56 127.421   2
  -4  -1   6 1413.15 129.325   1
  -4   1   5 2383.29 143.057   1
  -4   1   5 2264.37 150.522   2
  -4  -1   5 2400.33 150.916   1
  -4  -1   4-46.3534 44.6162   1
  -4   1   4 5.41182 37.2650   1
  -4  -1   3 17750.5 361.009   1
  -4   1   3 17744.9 352.038   1
  -4   1   2 451.617 64.1967   1
  -4  -1   2 499.243 44.6540   2
  -4  -1   2 473.188 66.5265   1
  -4  -1   1 36714.8 284.134   2
  -4  -1   1 36430.7 506.348   1
  -4  -1   0 500.743 41.9465   2
   4   1   0 513.088 68.6516   1
   4   1   0 552.518 40.4928   2
   4   1   1 132.201 29.4563   2
  -4  -1  -1 82.8174 27.4759   2
   4  -1   1 124.761 25.0774   2
   4   1   1 70.0513 35.8162   1
   4   1   2 1405.73 93.6653   2
   4   1   2 1508.68 114.997   1
   4  -1   2 1309.27 82.3188   2
   4  -1   3 13195.7 315.962   2
   4   1   3 13299.4 322.641   2
   4  -1   4 103.989 71.8290   2
   4   1   4 240.226 74.2213   2
   4  -1   5 6628.17 290.637   2
   4   1   5 6590.11 294.032   2
   4  -1   6 1659.69 161.426   2
   4   1   6 1669.06 164.614   2
   4  -1   7 7404.19 361.793   2
   4   1   7 7198.02 360.269   2
   4   1   8 329.515 131.948   2
   4  -1   8 816.202 165.151   2
   4   1   9 3127.28 269.837   2
   4  -1   9 2985.64 267.765   2
  -4   2  12 5109.92 389.457   2
  -4  -2  12 5168.21 396.712   2
  -4   2  11 108.407 92.6117   2
  -4  -2  11 181.271 120.115   2
  -4   2  10 655.547 102.232   1
  -4   2  10 482.979 126.585   2
  -4  -2  10 647.308 136.965   2
  -4   2   9 2300.48 223.094   2
  -4   2   9 2251.15 169.020   1
  -4   2   8 18262.7 559.362   2
  -4   2   8 18678.9 453.995   1
  -4   2   7 1258.41 114.697   1
  -4   2   7 1270.85 142.436   2
  -4  -2   7 1065.54 125.116   1
  -4   2   6 11236.1 370.674   2
  -4   2   6 11649.4 316.545   1
  -4  -2   6 11172.9 355.609   1
  -4  -2   5 40.9254 47.8662   1
  -4   2   5 4.46460 43.2151   2
  -4   2   5-36.4899 33.6997   1
  -4   2   4 2974.98 155.275   2
  -4  -2   4 3054.19 166.267   1
  -4   2   4 2936.83 148.093   1
   4  -2  -4 2951.52 157.017   1
  -4   2   3 652.234 77.3940   1
  -4   2   3 759.119 68.1601   2
  -4  -2   3 672.698 79.5125   1
  -4  -2   2 14139.6 316.232   1
  -4  -2   2 14470.9 232.820   2
  -4   2   2 14079.8 192.035   2
  -4  -2   1 526.631 47.0875   2
   4   2  -1 455.209 65.1453   1
  -4  -2   1 513.686 67.4250   1
   4   2   0 6516.20 210.071   1
  -4  -2   0 6660.47 156.272   2
   4   2   0 6904.20 146.360   2
   4   2   1 392.133 45.8515   2
   4  -2   1 312.499 30.8575   2
   4   2   1 355.634 55.3839   1
  -4  -2  -1 369.109 47.7946   2
   4   2   2 11856.2 269.288   2
  -4  -2  -2 11339.7 282.849   2
   4  -2   2 12276.0 250.449   2
   4   2   2 12119.8 300.615   1
   4   2   3 252.852 58.0378   2
   4  -2   3 233.752 53.4172   2
   4  -2   4 14451.1 385.648   2
   4   2   4 14562.9 389.092   2
   4  -2   5 947.016 128.368   2
   4   2   5 1013.74 130.887   2
   4  -2   6 132.308 78.0468   2
   4   2   6 138.336 81.3857   2
   4  -2   7 1044.49 161.980   2
   4   2   7 895.657 140.105   2
   4  -2   8 1533.52 182.310   2
   4   2   8 1508.12 181.986   2
   4  -2   9 1001.22 184.104   2
   4   2   9 1604.72 223.246   2
  -4   3  12 133.303 112.180   2
  -4  -3  12 73.7035 120.815   2
  -4   3  11 320.206 103.576   2
  -4  -3  11 447.091 125.415   2
  -4   3  10 1187.02 181.590   2
  -4   3  10 1136.33 125.440   1
  -4  -3  10 1085.12 168.651   2
  -4   3   9 3128.00 193.570   1
  -4   3   9 2690.03 234.373   2
  -4   3   8 136.255 58.0838   1
  -4   3   8 171.672 79.8999   2
  -4   3   7 29447.5 517.901   1
  -4   3   7 28752.1 651.961   2
  -4   3   6 1326.72 131.055   2
  -4   3   6 1285.43 109.156   1
  -4  -3   6 1184.42 125.030   1
  -4  -3   5 363.128 72.4048   1
  -4   3   5 391.215 58.4662   1
  -4   3   5 344.906 67.9048   2
  -4   3   4 10892.7 276.781   1
  -4   3   4 10987.4 287.556   2
   4  -3  -4 10831.9 292.174   1
  -4  -3   4 10991.2 318.472   1
  -4  -3   3 12053.7 311.333   1
  -4   3   3 12218.0 248.539   2
  -4   3   3 11814.0 288.064   1
  -4  -3   2 1104.92 95.1542   1
  -4  -3   2 1138.73 73.6504   2
  -4   3   2 1026.09 54.8583   2
  -4  -3   1 16915.2 344.270   1
   4   3  -1 17732.5 258.825   2
  -4  -3   1 17764.5 261.837   2
   4   3  -1 17174.7 356.348   1
  -4  -3   0 469.454 49.3568   2
   4   3   0 405.971 47.4888   2
   4   3   0 428.594 61.0822   1
   4   3   1 2540.62 131.398   1
  -4  -3  -1 2257.89 116.112   2
   4   3   1 2760.66 115.426   2
   4  -3   1 2344.50 81.8256   2
   4   3   2 277.121 49.3139   1
   4  -3   2 236.413 39.1747   2
  -4  -3  -2 254.145 47.5129   2
   4   3   2 339.541 51.5529   2
   4  -3   3 20000.2 389.821   2
  -4  -3  -3 19069.4 427.609   2
   4   3   3 20526.7 410.501   2
   4   3   3 19672.1 391.996   1
   4   3   4 645.965 96.6402   2
   4  -3   4 447.032 85.9994   2
   4   3   4 410.181 68.3639   1
   4  -3   5 2406.56 179.220   2
   4   3   5 2592.80 190.045   2
   4  -3   6 2708.82 205.451   2
   4   3   6 2308.85 192.569   2
   4   3   7 505.220 112.124   2
   4  -3   7 581.892 111.743   2
   4   3   8 673.021 148.059   2
   4  -3   8 395.937 120.302   2
   4  -3   9 6886.52 396.572   2
   4   3   9 7175.81 411.065   2
  -4  -4  12 3834.50 354.968   2
  -4   4  12 3902.89 350.483   2
  -4   4  11 935.071 166.655   2
  -4  -4  11 1080.17 181.094   2
  -4   4  10 61.0153 44.0359   1
  -4   4  10 60.2979 64.2269   2
  -4   4   9 1703.42 138.227   1
  -4   4   9 1777.76 197.959   2
  -4   4   8 4582.23 286.072   2
  -4   4   8 4514.04 209.742   1
  -4   4   7 149.109 60.3212   2
  -4   4   7 128.979 46.3932   1
  -4   4   6 25826.9 447.164   1
  -4   4   6 25928.8 564.607   2
  -4   4   5 2991.63 149.159   1
   4  -4  -5 2924.66 157.352   1
  -4  -4   5 3422.95 201.774   1
  -4   4   5 3038.18 175.412   2
   4  -4  -4 1813.73 123.027   1
  -4   4   4 1735.62 119.524   2
  -4  -4   4 1759.20 137.920   1
  -4   4   4 1748.02 115.992   1
  -4  -4   3 745.091 88.9506   1
  -4  -4   3 739.222 72.4298   2
  -4   4   3 743.270 64.4955   2
  -4  -4   2 40871.4 461.057   2
  -4   4   2 41029.2 336.233   2
  -4  -4   2 40419.1 544.038   1
   4   4  -1 481.215 74.1100   1
   4   4  -1 569.337 58.6923   2
  -4  -4   1 485.327 66.6955   1
  -4  -4   1 576.010 59.0545   2
   4   4   0 11507.8 234.727   2
   4   4   0 11467.4 284.371   1
  -4  -4   0 11715.2 248.946   2
  -4  -4   0 12108.1 293.079   1
  -4  -4  -1 15386.3 319.014   2
   4   4   1 16482.3 295.866   2
   4  -4   1 15504.9 194.348   2
   4   4   1 15541.4 323.363   1
   4  -4   1 14660.1 216.386   2
   4   4   2 7467.24 226.881   1
  -4  -4  -2 7375.39 245.649   2
   4   4   2 7090.56 221.318   2
   4  -4   2 7590.98 205.214   2
   4   4   3 6.95506 30.1176   1
   4  -4   3 0.29235 33.2083   2
   4   4   3-2.20730 34.3286   2
   4  -4   4 12140.9 351.391   2
   4   4   4 12213.3 364.516   2
   4   4   4 11569.1 308.386   1
   4   4   5 641.922 83.7862   1
   4   4   5 815.745 114.152   2
   4  -4   5 469.951 90.3172   2
   4   4   6 52.5017 62.9446   2
   4  -4   6 13.3049 53.5239   2
   4   4   6 0.65951 43.6376   1
   4  -4   7 204.631 80.9309   2
   4   4   7 406.328 106.992   2
   4   4   7 219.679 61.0184   1
   4  -4   8 2665.03 237.046   2
   4   4   8 2840.98 248.151   2
   4  -4   9 793.613 199.153   2
   4   4   9 908.511 179.273   2
  -4  -5  12 2050.42 266.667   2
  -4   5  12 2166.04 268.282   2
  -4   5  11 2163.38 251.959   2
  -4   5  10 1048.98 167.785   2
  -4   5  10 841.369 95.2910   1
  -4   5   9 1237.45 114.191   1
  -4   5   9 1080.74 162.135   2
  -4   5   8 4833.29 295.733   2
  -4   5   8 4672.84 204.952   1
  -4   5   7 17175.5 372.221   1
  -4   5   7 17568.8 516.142   2
  -4   5   6 3229.27 202.793   2
  -4   5   6 3251.22 157.613   1
  -4   5   5 235.064 48.5714   1
  -4   5   5 233.719 57.5552   2
  -4  -5   5 260.150 63.6125   1
   4  -5  -5 232.592 56.6926   1
  -4   5   4 11316.2 291.318   2
   4  -5  -4 11154.6 289.461   1
  -4   5   4 10723.7 278.242   1
  -4  -5   4 11200.7 346.306   1
   4  -5  -3 21903.7 394.169   1
  -4  -5   3 22747.8 450.214   1
   4  -5  -3 23308.5 373.836   2
  -4  -5   3 22524.8 376.775   2
  -4   5   3 22328.5 342.856   2
  -4   5   2 3178.15 102.549   2
   4  -5  -2 3215.26 113.932   2
  -4  -5   2 3117.58 159.337   1
  -4  -5   2 3122.46 141.039   2
   4   5  -1 24132.5 359.951   2
  -4  -5   1 23888.8 407.474   1
  -4  -5   1 22777.6 357.479   2
  -4   5   1 22805.4 212.542   2
   4  -5  -1 21318.0 220.848   2
   4   5  -1 23721.5 440.402   1
   4   5   0 63.2691 36.5375   2
  -4  -5   0 25.6163 33.0295   1
   4   5   0 62.1164 43.3576   1
   4  -5   0 11.6389 10.8570   2
  -4  -5   0-72.4581 41.8701   2
   4  -5   1 4042.04 106.565   2
   4   5   1 3981.96 156.201   2
   4   5   1 3980.64 167.776   1
  -4  -5  -1 3967.70 173.153   2
   4   5   2 2487.54 139.052   2
  -4  -5  -2 2379.30 149.867   2
   4   5   2 2613.74 134.899   1
   4   5   3 18111.5 359.635   1
   4  -5   3 18303.7 383.105   2
   4   5   3 18728.2 410.602   2
   4   5   4 3282.68 161.611   1
   4  -5   4 3428.09 194.459   2
  -4  -5  -4 3498.05 216.043   2
   4   5   4 3733.58 210.205   2
   4   5   5 1235.06 108.150   1
   4  -5   5 1305.64 132.692   2
   4   5   5 1340.25 141.455   2
   4   5   6 279.241 85.8888   2
   4   5   6 229.463 55.2057   1
   4  -5   6 160.391 70.5950   2
   4  -5   7 1564.90 172.926   2
   4   5   7 1601.92 183.375   2
   4   5   7 1463.17 126.491   1
   4   5   8 691.972 144.308   2
   4  -5   8 583.931 139.506   2
   4  -5   9 7079.64 404.843   2
   4   5   9 7556.27 424.213   2
  -4  -6  12 4801.50 395.210   2
  -4   6  12 4853.63 383.427   2
  -4   6  11 3370.50 305.958   2
  -4   6  10-70.1996 81.5457   2
  -4   6  10 3.47463 33.7738   1
  -4   6   9 49.6293 67.1886   2
  -4   6   9 77.3938 47.2057   1
  -4   6   8 12299.0 470.308   2
  -4   6   8 11893.3 311.935   1
  -4   6   7 139.500 44.4760   1
  -4   6   7 37.0508 53.2389   2
  -4   6   6 4100.68 172.810   1
  -4   6   6 4173.71 230.629   2
  -4   6   5 6078.63 249.178   2
   4  -6  -5 5846.32 217.506   1
  -4   6   5 5695.82 200.612   1
   4  -6  -4 739.072 76.2822   1
  -4   6   4 720.264 80.3133   2
  -4  -6   4 789.027 104.060   1
   4  -6  -4 725.732 85.5927   2
  -4  -6   3 813.311 79.9981   2
   4  -6  -3 714.985 77.2162   1
  -4  -6   3 731.192 92.3396   1
   4  -6  -3 709.667 70.8658   2
  -4   6   3 680.574 68.0029   2
  -4  -6   2 33100.4 472.507   2
  -4   6   2 32610.5 347.706   2
  -4  -6   2 33043.5 519.358   1
   4  -6  -2 32269.5 378.835   2
  -4   6   1 4070.62 109.703   2
  -4  -6   1 4140.27 176.010   1
  -4  -6   1 3955.76 164.160   2
   4   6  -1 4135.53 161.974   2
   4  -6  -1 4003.92 111.682   2
   4   6  -1 4236.44 195.816   1
  -4  -6   0 1310.57 99.6873   1
   4  -6   0 1229.11 57.9588   2
  -4  -6   0 1245.41 97.8560   2
   4   6   0 1271.34 96.5686   2
   4   6   0 1208.96 102.082   1
   4  -6   1 6929.43 152.556   2
   4   6   1 6685.12 212.983   2
   4   6   1 6874.65 223.329   1
  -4  -6  -1 6812.17 235.937   2
   4   6   2 4883.31 198.844   2
   4  -6   2 5020.50 153.795   2
   4   6   2 5034.24 187.285   1
   4   6   3 379.864 60.5958   1
   4   6   3 305.883 65.1097   2
   4   6   4 11336.3 289.452   1
  -4  -6  -4 12000.0 407.037   2
   4  -6   4 11671.7 353.583   2
   4   6   4 12192.9 378.692   2
   4   6   5 301.239 60.2972   1
   4  -6   5 421.655 88.6814   2
   4   6   5 426.641 91.2839   2
   4   6   6 55.9952 38.9740   1
   4  -6   6 58.2264 50.6738   2
   4   6   6 175.631 79.1101   2
   4   6   7 1128.37 106.866   1
   4  -6   7 1396.36 168.685   2
   4   6   7 1576.54 184.714   2
   4  -6   8 3412.86 266.421   2
   4   6   8 3338.41 274.276   2
   4  -6   9 302.774 133.348   2
   4   6   9 163.121 90.6288   2
  -4   7  12 844.866 181.395   2
  -4   7  11 3838.25 327.240   2
  -4   7  10 832.002 156.715   2
  -4   7   9 7204.49 388.429   2
  -4   7   9 7391.57 244.524   1
  -4   7   8 283.127 93.4628   2
  -4   7   8 264.795 54.1047   1
  -4   7   7 11612.7 421.931   2
  -4   7   7 11691.7 292.243   1
  -4   7   6 2838.40 193.341   2
  -4   7   6 2660.05 140.338   1
   4  -7  -5 1279.56 124.449   2
   4  -7  -5 1268.50 104.309   1
  -4   7   5 1210.54 115.085   2
  -4   7   4 655.667 77.1165   2
   4  -7  -4 789.805 80.5888   1
   4  -7  -4 818.836 89.8591   2
  -4  -7   4 730.568 103.441   1
   4  -7  -3 23710.1 402.132   2
  -4  -7   3 23515.2 422.982   2
  -4   7   3 23654.7 373.576   2
  -4  -7   3 23919.8 488.862   1
  -4  -7   2 432.467 61.7801   2
   4  -7  -2 550.663 58.8536   2
  -4   7   2 497.213 50.4597   2
  -4  -7   2 427.241 68.9283   1
  -4   7   1 10325.4 197.456   2
  -4  -7   1 10699.0 284.481   1
  -4  -7   1 10331.5 276.161   2
   4   7  -1 10871.7 275.797   2
   4  -7  -1 10456.0 200.838   2
  -4  -7   0 3080.32 148.881   1
   4   7   0 2954.36 145.402   2
   4  -7   0 3145.14 104.776   2
  -4  -7   0 2982.38 156.756   2
   4   7   0 2971.34 160.154   1
   4  -7   1 4942.51 140.808   2
   4   7   1 4810.70 190.489   2
   4   7   1 5041.17 198.552   1
  -4  -7  -1 4694.25 207.006   2
   4  -7   2 1575.02 91.7974   2
   4   7   2 1574.16 109.112   1
   4   7   2 1544.17 119.888   2
  -4  -7  -3 6255.41 279.563   2
   4   7   3 6012.66 206.431   1
   4   7   3 6623.09 261.439   2
   4   7   4 3564.62 163.658   1
  -4  -7  -4 3765.44 235.943   2
   4   7   4 3526.85 211.951   2
   4   7   5 2031.85 127.814   1
   4  -7   5 2415.70 179.389   2
  -4  -7  -5 1970.12 188.085   2
   4   7   5 2225.83 181.599   2
   4   7   6 764.619 86.7704   1
   4  -7   6 801.864 119.639   2
   4   7   6 856.838 129.335   2
   4  -7   7 2517.24 216.891   2
   4   7   7 3067.08 249.069   2
   4  -7   8 263.151 107.267   2
   4   7   8 344.182 114.836   2
   4   7   9 1087.02 166.868   2
  -4   8  12 3707.39 340.989   2
  -4   8  11 1324.73 207.585   2
  -4   8  10 260.728 105.767   2
  -4   8   9 1852.66 203.422   2
  -4   8   9 2033.83 126.454   1
  -4   8   8 11117.2 282.398   1
  -4   8   8 10651.3 439.406   2
  -4   8   7 1946.80 175.744   2
  -4   8   6 788.882 108.200   2
   4  -8  -6 846.794 114.809   2
   4  -8  -5 4053.64 219.797   2
   4  -8  -5 4349.45 183.851   1
  -4   8   5 4043.93 208.814   2
  -4  -8   5 4320.50 217.072   2
  -4   8   4 873.099 90.8534   2
  -4  -8   4 761.055 86.8505   2
   4  -8  -4 807.668 93.7046   2
   4  -8  -4 816.256 79.3975   1
   4  -8  -3 13472.9 316.516   2
  -4   8   3 13342.6 295.716   2
  -4  -8   3 13189.9 375.759   1
   4  -8  -2 9351.58 234.842   2
   4   8  -2 9412.68 277.549   2
  -4  -8   2 9708.35 297.057   1
  -4   8   2 9185.26 212.377   2
  -4  -8   1 14963.6 343.707   1
  -4   8   1 13800.4 251.566   2
  -4  -8   1 13706.8 338.386   2
   4  -8  -1 14653.1 261.638   2
   4   8  -1 14492.5 335.284   2
  -4  -8   0 577.268 66.6743   1
   4   8   0 617.834 75.3904   2
   4  -8   0 535.349 51.6158   2
   4   8   1 3915.59 182.943   2
   4  -8   1 3764.78 134.102   2
  -4  -8  -1 3851.06 164.914   1
   4   8   1 3992.14 183.241   1
  -4  -8  -2 1950.91 153.276   2
   4  -8   2 2147.99 111.919   2
   4   8   2 2293.88 147.142   2
   4   8   2 2189.78 132.073   1
  -4  -8  -3 115.102 64.8321   2
   4   8   3 113.056 44.4437   1
   4  -8   3 104.050 35.4248   2
   4   8   3 56.7072 47.6730   2
  -4  -8  -4 6546.25 318.171   2
   4   8   4 6281.21 213.705   1
   4   8   4 6611.19 290.878   2
   4   8   5 788.913 115.662   2
   4   8   5 732.157 80.5339   1
   4  -8   6-15.3344 58.8165   2
   4   8   6 65.5159 41.1908   1
   4  -8   7 2036.42 196.259   2
   4   8   7 1867.58 198.481   2
   4   8   8 3726.69 290.056   2
   4  -8   8 3884.51 286.481   2
   4   8   9 570.422 136.972   2
  -4   9  11 698.151 156.947   2
  -4   9  10 3299.01 289.804   2
  -4   9   9 2519.24 240.115   2
  -4   9   8 273.557 82.0272   2
  -4   9   7 11237.3 422.011   2
   4  -9  -6 2130.37 176.812   2
  -4   9   6 2324.08 177.274   2
   4  -9  -6 2232.13 139.224   1
  -4   9   5 56.9730 38.9204   2
   4  -9  -5 33.2779 45.0984   2
   4  -9  -5-3.29307 32.3450   1
  -4  -9   4 10062.3 311.815   2
   4  -9  -4 10287.6 319.040   2
  -4   9   4 10210.4 297.851   2
   4  -9  -3 20895.8 416.478   2
  -4   9   3 20959.4 385.009   2
  -4  -9   3 20198.3 474.005   1
   4   9  -2 373.601 65.9593   2
   4  -9  -2 345.312 52.6649   2
  -4  -9   2 329.339 63.7929   1
  -4   9   2 377.119 52.0694   2
   4   9  -1 4790.85 204.212   2
  -4   9   1 4770.21 163.644   2
  -4  -9   1 4792.88 202.277   1
   4  -9  -1 4896.07 167.260   2
  -4  -9   0 6521.26 219.758   1
   4   9   0 6462.77 237.769   2
   4  -9   0 6308.41 182.232   2
  -4  -9  -1 60.6763 37.9222   1
   4  -9   1 12.1012 23.0857   2
   4   9   1 73.2051 43.5852   2
   4  -9   2 1259.89 91.7766   2
   4   9   2 1037.70 106.637   2
   4   9   2 1125.24 100.800   1
  -4  -9  -2 1174.70 126.530   2
   4  -9   3 5853.79 207.716   2
   4   9   3 5708.54 256.127   2
   4   9   3 5533.94 205.844   1
  -4  -9  -3 6034.41 292.466   2
   4  -9   4 30.9899 39.0081   2
  -4  -9  -4 99.2727 53.6711   2
   4   9   4 155.663 69.3855   2
   4   9   4 63.4160 36.9173   1
   4   9   5 1731.04 116.009   1
   4   9   5 1767.33 173.074   2
   4   9   6 7191.00 225.766   1
   4  -9   6 8696.37 373.783   2
   4   9   6 9010.55 399.948   2
   4  -9   7 1036.15 145.347   2
   4   9   7 1144.04 161.173   2
   4  -9   8 142.159 82.8301   2
   4   9   8 85.8280 83.1082   2
   4   9   9 428.920 130.658   2
  -4  10  11 2675.69 281.537   2
  -4  10  10 98.8445 81.9826   2
  -4  10   9 9424.66 449.497   2
  -4  10   8 4300.67 287.006   2
  -4  10   7 40.3483 54.3547   2
   4 -10  -6 11488.0 412.341   2
  -4 -10   6 11577.2 402.588   2
  -4  10   6 11203.3 383.520   2
   4 -10  -6 11497.0 305.336   1
   4 -10  -5 7963.83 319.686   2
   4 -10  -5 7745.66 244.617   1
  -4 -10   5 8148.54 307.949   2
  -4  10   5 8130.20 302.318   2
  -4 -10   4 4968.90 228.025   2
   4 -10  -4 5628.48 243.841   2
  -4  10   4 5129.93 219.884   2
   4 -10  -3 12229.2 330.356   2
  -4  10   3 11454.6 295.749   2
  -4 -10   3 11567.2 339.118   2
  -4 -10   3 11234.2 367.093   1
   4  10  -2 2405.62 159.023   2
  -4  10   2 2442.37 129.394   2
  -4 -10   2 2435.55 161.090   1
   4 -10  -2 2393.76 136.391   2
  -4 -10   2 2548.40 162.999   2
  -4  10   1 3794.61 154.134   2
  -4 -10   1 4110.06 193.857   1
   4  10  -1 3815.33 192.189   2
   4 -10  -1 3997.22 163.575   2
  -4 -10   1 3790.99 200.460   2
  -4 -10   0 3428.83 162.746   1
   4 -10   0 3205.14 141.892   2
  -4 -10   0 3235.87 190.591   2
   4  10   0 3279.89 178.911   2
   4  10   1 10355.0 322.287   2
  -4 -10  -1 10181.0 346.159   2
   4 -10   1 10094.8 250.189   2
  -4 -10  -1 10886.0 275.036   1
   4 -10   2 7053.20 219.453   2
   4  10   2 7207.05 276.195   2
  -4 -10  -2 7427.04 317.303   2
   4 -10   3 299.013 58.2813   2
  -4 -10  -3 427.311 88.2182   2
   4  10   3 320.368 76.7615   2
   4 -10   4 1136.95 107.826   2
   4  10   4 1177.47 131.836   2
   4  10   4 1288.37 103.564   1
   4 -10   5 4100.63 211.390   2
   4  10   5 4248.82 264.048   2
   4  10   5 3924.84 166.381   1
   4  10   6 127.530 80.0869   2
   4  10   7 2361.44 221.319   2
   4 -10   7 1996.65 195.816   2
   4 -10   8 1861.98 203.117   2
   4  10   8 1707.06 204.761   2
  -4  11  11 410.404 124.028   2
  -4  11  10 4335.62 334.111   2
  -4  11   9 705.034 139.372   2
  -4  11   8 1474.90 173.064   2
  -4  11   7 6727.67 328.522   2
   4 -11  -6 2156.26 187.664   2
   4 -11  -6 1921.10 127.116   1
  -4  11   6 1940.77 170.187   2
  -4 -11   5 439.313 82.4438   2
   4 -11  -5 484.735 86.8883   2
  -4  11   5 288.679 67.1433   2
   4 -11  -5 474.598 65.4839   1
   4 -11  -4 8192.17 309.139   2
  -4  11   4 8158.96 282.875   2
  -4 -11   4 7842.34 293.073   2
   4 -11  -3 3371.25 186.732   2
  -4 -11   3 3389.54 194.052   2
  -4  11   3 3354.38 167.462   2
  -4  11   2 468.011 66.9461   2
   4  11  -2 300.490 67.5371   2
  -4 -11   2 398.925 73.1750   2
   4 -11  -2 356.721 62.0158   2
  -4 -11   2 591.595 89.6352   1
   4  11  -1 2205.80 153.874   2
  -4 -11   1 2347.55 166.754   2
  -4 -11   1 2072.60 142.042   1
   4 -11  -1 2382.61 135.728   2
  -4  11   1 2393.54 132.908   2
   4  11   0 3735.81 197.657   2
   4 -11   0 3605.72 161.433   2
  -4 -11   0 3948.82 179.569   1
  -4 -11   0 4030.97 221.318   2
  -4 -11  -1 420.076 85.4843   2
  -4 -11  -1 258.218 51.1862   1
   4  11   1 261.502 64.7857   2
   4 -11   1 303.660 55.7811   2
   4 -11   2 14026.6 324.097   2
   4  11   2 13215.4 386.498   2
  -4 -11  -2 14009.9 448.602   2
   4 -11   3 19827.8 406.959   2
   4  11   3 19839.4 495.599   2
  -4 -11  -3 19627.2 556.729   2
   4 -11   4 735.981 90.2678   2
   4  11   4 653.843 109.282   2
   4 -11   5 571.797 85.6620   2
   4  11   5 706.887 120.082   2
   4  11   6 4952.90 307.063   2
   4 -11   7 96.8402 67.1590   2
   4  11   7 74.6361 74.4176   2
   4 -11   8 431.311 102.552   2
   4  11   8 483.466 117.515   2
  -4  12  11 1573.37 218.067   2
  -4  12  10 28.6247 58.6378   2
  -4  12   9 2786.12 253.475   2
  -4  12   8 1767.32 188.018   2
  -4  12   7 170.115 80.3892   2
   4 -12  -6 6828.72 335.859   2
   4 -12  -6 6542.64 227.457   1
  -4  12   6 6440.44 302.469   2
  -4 -12   5 15715.5 446.666   2
   4 -12  -5 16470.7 481.130   2
  -4  12   5 15724.2 434.440   2
  -4 -12   4 544.119 85.4248   2
   4 -12  -4 673.293 101.980   2
  -4  12   4 529.019 81.4935   2
   4 -12  -3 116.351 49.6657   2
  -4 -12   3 101.601 47.3090   2
  -4  12   3 173.281 53.7201   2
  -4  12   2 4334.50 192.055   2
   4  12  -2 3913.50 217.665   2
  -4 -12   2 4218.60 225.563   2
   4 -12  -2 4152.13 199.508   2
  -4 -12   2 4295.55 223.346   1
   4  12  -1 577.474 89.0300   2
  -4  12   1 736.171 81.5514   2
  -4 -12   1 675.778 100.144   2
  -4 -12   1 655.571 87.1550   1
   4 -12  -1 686.495 82.2303   2
   4  12   0 4198.88 219.268   2
  -4 -12   0 4196.06 189.380   1
   4 -12   0 4289.06 186.145   2
  -4 -12   0 4041.17 231.572   2
  -4 -12  -1 16476.0 348.251   1
   4  12   1 15607.3 426.898   2
   4 -12   1 15784.2 348.793   2
  -4 -12  -1 15650.4 463.557   2
   4 -12   2 5157.09 207.125   2
   4  12   2 5055.45 251.687   2
  -4 -12  -2 4932.78 279.458   2
   4 -12   3 75.3737 42.4892   2
   4  12   3 213.179 72.4171   2
   4  12   4 1324.47 151.086   2
   4 -12   4 1192.63 114.254   2
   4  12   5 4470.20 282.184   2
   4 -12   5 4875.02 234.912   2
   4  12   6-0.49729 53.3669   2
   4  12   7 2681.75 249.138   2
   4  12   8 1896.97 228.434   2
  -4  13  11 148.700 92.7593   2
  -4  13  10 1777.76 218.918   2
  -4  13   9 344.717 114.167   2
  -4  13   8 2767.54 239.103   2
  -4  13   7 755.321 123.451   2
   4 -13  -6 4155.53 182.504   1
  -4  13   6 3969.68 244.334   2
   4 -13  -5 1964.88 177.387   2
  -4  13   5 1740.64 157.919   2
   4 -13  -4 11754.4 395.036   2
  -4 -13   4 10790.6 368.434   2
  -4  13   4 11870.1 360.436   2
  -4 -13   3 9054.63 337.607   2
  -4  13   3 8698.21 290.633   2
   4 -13  -3 8424.70 313.213   2
   4  13  -2 302.374 74.0802   2
  -4  13   2 267.585 58.9591   2
  -4 -13   2 321.310 78.8633   2
  -4 -13   2 437.546 80.1528   1
   4 -13  -2 355.025 72.1849   2
   4  13  -1 2162.69 165.202   2
  -4 -13   1 2105.36 173.479   2
  -4 -13   1 2064.46 150.144   1
   4 -13  -1 2193.25 148.109   2
  -4  13   1 2141.47 142.181   2
   4  13   0 5529.84 260.587   2
  -4 -13   0 6066.56 232.981   1
   4 -13   0 5590.84 225.724   2
  -4 -13   0 5702.79 287.572   2
  -4 -13  -1 67.3228 41.6343   1
   4  13   1 82.9709 56.9665   2
   4 -13   1 94.7483 46.3410   2
  -4 -13  -1 95.6126 54.9333   2
   4  13   2 5603.02 273.288   2
   4 -13   2 5341.65 222.261   2
   4 -13   3 1545.60 125.462   2
   4  13   3 1326.37 146.928   2
   4 -13   4 790.727 95.4641   2
   4  13   4 673.353 112.203   2
   4  13   5 2060.21 199.011   2
   4  13   6 1933.86 200.502   2
   4  13   7 1007.26 165.337   2
   4  13   8 942.184 162.604   2
  -4  14  10 89.4130 87.8189   2
  -4  14   9 4152.25 311.205   2
  -4  14   8 3511.82 267.433   2
  -4  14   7 1210.40 156.502   2
   4 -14  -6 76.0761 43.1971   1
  -4  14   6 119.420 71.6222   2
   4 -14  -5 7557.48 351.966   2
  -4  14   5 7929.37 324.606   2
   4 -14  -4 98.9780 51.7100   2
  -4  14   4 194.866 60.8852   2
  -4 -14   3 2168.67 174.786   2
  -4  14   3 2505.37 164.222   2
   4 -14  -3 2083.26 167.092   2
  -4  14   2 9974.99 313.665   2
  -4 -14   2 9807.84 366.222   2
   4  14  -2 9305.39 359.031   2
   4 -14  -2 9906.95 337.649   2
  -4 -14   2 9373.90 344.886   1
  -4  14   1 1011.14 106.028   2
   4  14  -1 937.200 117.485   2
  -4 -14   1 962.896 110.601   1
  -4 -14   1 1053.76 135.436   2
   4 -14  -1 945.778 106.164   2
   4  14   0 397.546 86.1231   2
  -4 -14   0 356.156 64.4934   1
   4 -14   0 333.063 68.0568   2
  -4 -14   0 321.331 88.1386   2
  -4 -14  -1 12789.4 318.388   1
   4  14   1 11754.3 397.082   2
   4 -14   1 11955.6 335.353   2
   4  14   2 212.448 77.2444   2
   4 -14   2-13.5343 40.2963   2
   4 -14   3 130.159 46.5192   2
   4  14   3 155.669 67.3134   2
   4 -14   4 408.831 75.8666   2
   4  14   4 597.015 111.868   2
   4  14   5 5066.60 309.695   2
   4  14   6 178.468 92.6640   2
   4  14   7 2735.38 255.258   2
  -4  15  10 6525.32 418.465   2
  -4  15   9 517.394 116.923   2
  -4  15   8 604.099 116.985   2
  -4  15   7 888.656 134.992   2
   4 -15  -6 1804.20 121.131   1
  -4  15   6 1735.03 171.858   2
  -4  15   5 849.976 118.119   2
   4 -15  -4 8521.25 361.604   2
  -4  15   4 8043.94 311.494   2
   4 -15  -4 8046.00 270.025   1
   4 -15  -3 108.928 57.1122   2
  -4  15   3 114.823 55.1811   2
   4 -15  -2 798.726 103.139   2
   4  15  -2 835.191 119.446   2
  -4  15   2 814.357 95.8670   2
  -4 -15   2 547.657 94.7266   1
   4  15  -1 3695.69 231.631   2
  -4  15   1 3888.58 204.840   2
   4 -15  -1 3921.08 213.951   2
  -4 -15   1 3843.81 212.853   1
   4  15   0 11881.8 406.249   2
  -4 -15   0 12202.0 347.031   1
   4 -15   0 12360.1 366.022   2
   4  15   1 311.663 88.2929   2
  -4 -15  -1 295.097 60.2502   1
   4 -15   1 207.524 58.3441   2
   4 -15   2 1289.73 122.604   2
   4  15   2 1361.68 150.885   2
   4 -15   3 864.381 105.486   2
   4  15   3 960.436 132.860   2
   4  15   4 296.222 90.2273   2
   4  15   5 779.460 130.666   2
   4  15   6 6378.44 367.782   2
   4  15   7 194.254 88.6884   2
  -4  16  10 71.8865 90.1659   2
  -4  16   9 3924.77 305.361   2
  -4  16   8 267.604 91.9254   2
  -4  16   7 913.795 137.900   2
   4 -16  -6 214.279 54.0106   1
  -4  16   6 195.303 76.6580   2
  -4  16   5 6653.42 310.742   2
   4 -16  -4 268.196 63.1255   1
   4 -16  -4 305.964 87.0913   2
  -4  16   4 329.064 76.2721   2
  -4  16   3 13982.9 413.358   2
   4 -16  -3 14978.1 467.903   2
  -4 -16   2 860.430 117.096   1
   4 -16  -2 1009.47 126.918   2
   4  16  -2 798.916 121.133   2
  -4  16   2 811.232 103.781   2
  -4  16   1 8699.42 316.175   2
   4  16  -1 8431.55 354.545   2
   4 -16  -1 8278.08 321.323   2
  -4 -16   1 8580.80 319.719   1
  -4 -16   0 25.1812 44.6997   1
   4  16   0 205.832 74.6987   2
   4 -16   0 119.137 52.9204   2
   4  16   1 3272.32 226.997   2
   4 -16   1 3051.01 193.053   2
  -4 -16  -1 3672.32 178.978   1
   4  16   2 296.706 82.4157   2
   4 -16   2 367.627 77.9657   2
  -4 -16  -2 312.631 55.4498   1
   4  16   3 1133.45 145.236   2
   4 -16   3 1395.33 132.538   2
   4  16   4 1744.78 180.999   2
   4  16   5 3398.85 264.277   2
   4  16   6 555.879 121.347   2
   4  16   7 1479.05 196.164   2
  -4  17  10 7355.28 449.533   2
  -4  17   9 202.539 87.3196   2
  -4  17   8 231.678 89.3043   2
  -4  17   7 843.604 136.576   2
  -4  17   6 3644.03 250.481   2
  -4  17   5 32.1099 55.3244   2
  -4  17   4 3600.05 224.301   2
   4 -17  -4 3783.76 196.239   1
   4 -17  -3 745.412 122.148   2
  -4  17   3 636.436 100.704   2
   4 -17  -2 189.609 73.8713   2
  -4 -17   2 152.077 63.1699   1
  -4  17   2 56.7868 44.0482   2
   4  17  -2-60.7475 69.3464   2
   4  17  -1 43.5895 61.0629   2
  -4 -17   1 55.8731 57.3385   1
  -4  17   1 31.7724 44.0858   2
   4 -17  -1 78.6875 53.2568   2
   4  17   0 11978.4 435.322   2
  -4 -17   0 12478.0 369.173   1
   4 -17   0 12958.5 409.169   2
   4  17   1 139.927 74.5043   2
  -4 -17  -1 100.583 45.1854   1
   4 -17   1 43.7540 51.9709   2
   4 -17   2 1515.53 140.751   2
   4  17   2 1502.91 161.353   2
   4  17   3 760.641 126.330   2
   4  17   4 473.812 114.820   2
   4  17   5 171.435 85.0080   2
   4  17   6 3030.12 264.999   2
  -4  18   9 2625.70 260.055   2
  -4  18   8 53.9564 62.0563   2
  -4  18   7 21.2694 54.1247   2
  -4  18   6 370.863 96.1073   2
  -4  18   5 9411.63 387.087   2
   4 -18  -4 852.792 98.5124   1
  -4  18   4 992.065 130.648   2
  -4  18   3 2878.88 206.069   2
   4  18  -2 147.149 67.5845   2
  -4  18   2 201.827 69.2952   2
  -4 -18   2 217.222 78.5483   1
  -4  18   1 5081.73 265.070   2
   4  18  -1 5350.46 302.333   2
   4 -18  -1 5389.77 283.815   2
  -4 -18   1 5561.00 270.424   1
  -4 -18   0 905.445 106.808   1
   4 -18   0 1059.26 130.742   2
   4  18   0 986.885 140.182   2
   4  18   1 5099.79 300.183   2
   4 -18   1 5376.33 274.627   2
  -4 -18  -1 5506.71 228.900   1
   4  18   2 205.851 76.5684   2
   4  18   3 403.993 103.127   2
   4  18   4 14.3208 62.2154   2
   4  18   5 4786.95 326.025   2
   4  18   6 79.1765 75.3557   2
  -4  19   9 95.9656 99.8597   2
  -4  19   8 2215.94 226.422   2
  -4  19   7 198.111 77.6187   2
  -4  19   6 3606.96 256.542   2
   4 -19  -5 426.285 73.5257   1
  -4  19   5 538.548 111.125   2
  -4  19   4 3907.43 252.163   2
   4 -19  -4 3756.47 204.473   1
  -4  19   3 101.752 60.4084   2
  -4  19   2 58.9606 50.4274   2
   4  19  -2 2.64511 57.1182   2
  -4  19   1 60.8286 58.6847   2
  -4 -19   1-92.1287 53.7835   1
   4  19  -1 102.363 79.9465   2
   4  19   0 5943.06 327.170   2
  -4 -19   0 6553.42 279.555   1
   4  19   1 757.921 127.163   2
   4  19   2 4957.18 306.914   2
   4  19   3 131.405 77.4278   2
   4  19   4 2099.17 218.978   2
   4  19   5 186.952 90.8781   2
  -4  20   8-3.56652 57.5937   2
  -4  20   7 61.9080 69.2390   2
  -4  20   6 119.941 74.7989   2
   4 -20  -5 9497.22 300.679   1
  -4  20   5 9864.87 417.874   2
  -4  20   4 259.478 81.8241   2
   4 -20  -4 255.071 67.3069   1
  -4  20   3 582.595 104.447   2
   4  20  -2-98.2023 64.5481   2
  -4  20   2-80.7408 65.7744   2
   4  20  -1 1141.07 153.369   2
  -4  20   1 979.430 132.065   2
   4  20   0 119.574 75.7715   2
   4  20   1 7734.47 385.165   2
   4  20   2 197.340 76.7844   2
   4  20   3 36.2286 73.5092   2
   4  20   4 180.234 88.6503   2
   4  20   5 5065.74 352.704   2
  -4  21   8 994.257 164.626   2
  -4  21   7 108.513 75.6984   2
  -4  21   6 4299.05 299.470   2
  -4  21   5 529.823 117.066   2
  -4  21   4 6232.01 338.597   2
   4 -21  -4 6281.78 273.923   1
  -4  21   3 29.6315 49.3673   2
  -4  21   2 373.421 89.3755   2
   4  21  -2 155.765 76.3270   2
   4  21  -1 108.508 68.1964   2
  -4  21   1 133.489 65.4907   2
   4  21   0 4677.80 310.065   2
   4  21   1 205.155 80.9769   2
   4  21   2 2476.56 236.175   2
   4  21   3 613.591 129.600   2
   4  21   4 147.123 87.8457   2
  -4  22   7 889.067 154.074   2
  -4  22   6 624.056 125.027   2
  -4  22   5 5670.42 340.671   2
  -4  22   4 223.800 84.2271   2
   4 -22  -4 67.7416 45.3632   1
  -4  22   3 1442.99 171.085   2
   4  22  -2 206.258 79.3656   2
  -4  22   2 346.725 87.1557   2
  -4  22   1 2279.46 203.778   2
   4  22  -1 2450.47 238.403   2
   4  22   0 688.409 134.325   2
   4  22   1 2726.46 244.275   2
   4  22   2 225.351 88.7607   2
   4  22   3 255.059 107.502   2
  -4  23   7 169.923 88.2619   2
  -4  23   6 624.734 129.308   2
  -4  23   5 176.153 100.015   2
  -4  23   4 2726.79 235.395   2
  -4  23   3 210.697 72.5363   2
   4  23  -2-98.3525 79.1817   2
  -4  23   2 99.5155 57.9600   2
   4  23  -1 12.3952 60.9580   2
  -4  23   1 198.260 82.5537   2
   4  23   0 3618.48 290.188   2
   4  23   1 249.782 91.7382   2
   4  23   2 1107.73 169.762   2
  -4  24   6 503.189 123.284   2
  -4  24   5 2180.55 228.354   2
  -4  24   4 245.222 93.1851   2
  -4  24   3 1391.93 171.627   2
  -4  24   2 828.789 135.638   2
   4  24  -1 1977.64 227.185   2
  -4  24   1 1894.02 204.274   2
   4  24   0 172.854 86.7017   2
   4  24   1 2829.63 264.160   2
  -4  25   5 203.468 92.8171   2
  -4  25   4 2516.13 241.167   2
  -4  25   3 888.071 148.044   2
  -4  25   2 129.213 73.3908   2
  -4  25   1 787.964 138.316   2
  -4  26   4 63.8307 71.0087   2
  -4  26   3 574.639 122.543   2
  -4  26   2 422.620 105.582   2
  -4  26   1 448.698 117.454   2
  -4  27   3 635.129 136.784   2
  -4  27   2 532.738 128.296   2
  -5   0  12 84.7559 101.902   2
  -5   0  11 4661.46 345.941   2
  -5   0  10 2.27883 77.1614   2
  -5   0   9 1314.94 143.922   1
  -5   0   9 1157.66 159.147   2
  -5   0   8 16.2642 48.6414   1
  -5   0   8-25.9520 63.9805   2
  -5   0   7 4208.07 227.533   1
  -5   0   6 56.8368 54.0693   1
  -5   0   5 34108.9 571.137   1
  -5   0   4 24.2057 32.3935   1
  -5   0   3 7400.94 256.922   1
  -5   0   2 27.9024 17.7373   2
  -5   0   2-8.38456 34.5417   1
   5   0   0 4.06816 7.81678   2
   5   0   0 55.8666 44.1819   1
   5   0   1 34301.6 316.398   2
   5   0   1 33474.5 555.873   1
   5   0   2-15.3336 26.8353   2
   5   0   2 12.0162 38.1340   1
   5   0   3 510.008 68.7400   2
   5   0   4 112.056 74.7856   2
   5   0   5 2559.60 181.750   2
   5   0   6 115.418 75.0164   2
   5   0   7 5326.82 306.454   2
   5   0   8 33.4347 57.0345   2
  -5   1  12 5093.59 385.088   2
  -5  -1  12 4537.99 368.660   2
  -5   1  11 986.423 170.299   2
  -5  -1  11 951.281 171.848   2
  -5   1  10 8809.02 445.178   2
  -5  -1  10 8547.05 441.758   2
  -5   1   9 8.53475 49.8426   1
  -5   1   9 51.0365 69.0943   2
  -5  -1   9 83.0913 83.8844   2
  -5   1   8 3181.40 235.614   2
  -5   1   8 2973.94 196.457   1
  -5  -1   8 3305.24 218.612   1
  -5   1   7 1933.07 151.188   1
  -5   1   7 1883.93 167.030   2
  -5  -1   7 1916.10 159.777   1
  -5   1   6 25105.7 506.326   1
  -5  -1   6 25387.2 534.324   1
  -5   1   6 25365.3 547.348   2
  -5  -1   5 225.769 60.5196   1
  -5   1   5 297.608 62.3793   1
  -5   1   5 182.483 50.3528   2
  -5   1   4 10581.9 306.664   1
  -5  -1   4 10661.8 314.294   1
  -5  -1   3 1089.30 104.492   1
  -5   1   3 907.000 96.4929   1
  -5   1   2 504.533 36.6612   2
  -5  -1   2 644.148 79.6269   1
  -5   1   2 601.999 34.7853   2
  -5  -1   2 604.885 46.3285   2
   5   1  -1 232.754 55.9318   1
  -5  -1   1 184.194 24.7941   2
   5  -1   0 28799.1 506.763   1
   5   1   0 27080.6 256.715   2
   5   1   0 28608.0 494.536   1
  -5  -1   0 25119.2 276.909   2
   5  -1   1 199.864 52.4306   1
   5   1   1 326.120 60.7037   1
   5   1   1 431.695 43.6064   2
   5  -1   1 371.314 33.2348   2
   5   1   2 3458.31 138.434   2
   5  -1   2 3290.81 125.632   2
   5   1   2 3618.15 189.977   1
   5   1   3 808.322 85.4774   2
   5  -1   3 832.073 82.5980   2
   5   1   3 861.041 105.236   1
   5   1   4 9767.42 316.169   2
   5  -1   4 10225.7 314.899   2
   5   1   5 500.424 108.442   2
   5  -1   5 309.586 85.4758   2
   5   1   6 3692.47 237.400   2
   5  -1   6 3821.55 239.387   2
   5  -1   7 932.747 157.066   2
   5   1   7 740.374 133.634   2
   5   1   8 735.090 126.456   2
  -5   2  12 100.269 84.7163   2
  -5  -2  12 278.491 146.097   2
  -5   2  11 10740.1 521.236   2
  -5  -2  11 10162.9 519.228   2
  -5   2  10 110.316 83.6013   2
  -5  -2  10 87.8806 81.7130   2
  -5   2   9 4667.47 306.528   2
  -5   2   9 4552.13 243.327   1
  -5   2   8 3845.05 262.325   2
  -5   2   8 3950.52 218.482   1
  -5  -2   8 3789.68 240.522   1
  -5   2   7 3417.01 190.579   1
  -5   2   7 3489.96 226.526   2
  -5  -2   7 3571.88 218.656   1
  -5   2   6 135.479 62.3889   2
  -5   2   6 159.783 50.3864   1
  -5  -2   6 188.759 60.0728   1
  -5   2   5 22514.6 452.837   1
  -5   2   5 22904.9 466.194   2
  -5  -2   5 21942.3 481.703   1
  -5   2   4 317.198 61.0017   1
  -5   2   4 332.768 52.6261   2
  -5  -2   4 329.227 58.3512   1
  -5  -2   3 2035.49 99.4244   2
  -5   2   3 1911.36 93.5848   2
  -5  -2   3 1891.21 133.870   1
  -5   2   3 1946.80 137.717   1
  -5  -2   2 60.8708 41.9278   1
  -5  -2   2 74.8506 30.3845   2
   5   2  -1 16675.1 377.039   1
  -5  -2   1 15985.6 229.009   2
   5   2   0 1638.45 121.349   1
   5   2   0 1560.21 73.6830   2
  -5  -2   0 1477.43 79.8669   2
   5  -2   0 1568.23 124.718   1
   5   2   1 8816.43 278.540   1
   5   2   1 8500.30 189.958   2
  -5  -2  -1 8380.37 215.323   2
   5  -2   1 8132.88 125.236   2
   5   2   2 3148.45 176.211   1
   5   2   2 2996.34 135.629   2
   5  -2   2 3031.52 118.486   2
   5   2   3 541.660 85.5245   1
   5  -2   3 499.305 67.3598   2
   5   2   3 567.590 77.2153   2
   5   2   4 120.026 53.6930   1
   5  -2   4 269.886 80.0137   2
   5   2   4 291.085 81.4845   2
   5   2   5 7094.67 301.905   2
   5   2   5 7042.78 296.216   1
   5  -2   5 7401.31 301.075   2
   5   2   6 466.645 121.451   2
   5  -2   6 212.651 100.972   2
   5   2   6 179.009 68.2530   1
   5   2   7 2190.78 199.480   2
   5   2   7 1783.32 166.241   1
   5  -2   7 1958.30 189.836   2
   5   2   8 122.723 77.2732   2
  -5   3  12 553.284 144.307   2
  -5  -3  12 525.271 134.500   2
  -5   3  11 364.171 154.480   2
  -5  -3  11 193.699 113.616   2
  -5   3  10 18444.0 640.694   2
  -5   3  10 17007.2 472.564   1
  -5   3   9 8.86012 48.5412   1
  -5   3   9 3.93453 64.5115   2
  -5   3   8 145.881 53.5970   2
  -5   3   8 275.962 63.2537   1
  -5  -3   7 324.049 80.4583   1
  -5   3   7 257.565 75.5142   2
  -5   3   7 329.287 67.0665   1
  -5   3   6 15565.7 382.141   1
  -5   3   6 15679.6 435.712   2
  -5  -3   6 16046.1 446.183   1
  -5   3   5 394.956 65.5121   1
  -5  -3   5 373.854 75.5413   1
  -5   3   5 377.060 65.6220   2
  -5   3   4 14561.6 314.184   2
  -5  -3   4 14007.9 373.726   1
  -5   3   4 14149.6 352.949   1
  -5  -3   3 285.253 46.2055   2
  -5   3   3 208.788 34.1313   2
  -5  -3   3 201.195 55.2709   1
  -5  -3   2 9517.83 289.305   1
  -5  -3   2 8659.26 204.000   2
   5   3  -2 9263.42 295.518   1
   5   3  -1 880.075 93.5257   1
  -5  -3   1 958.352 66.9186   2
  -5  -3   1 1086.28 103.247   1
   5   3   0 31887.5 367.691   2
   5   3   0 31980.6 518.878   1
  -5  -3   0 30577.5 386.214   2
   5  -3   1-6.77115 9.01628   2
   5   3   1 18.6553 26.4007   2
   5   3   1 23.4824 35.9032   1
  -5  -3  -1 43.3135 31.9845   2
   5  -3   1-7.17596 10.2510   2
   5   3   2 3558.89 183.535   1
  -5  -3  -2 3795.30 177.046   2
   5   3   2 3892.21 159.917   2
   5  -3   2 3835.33 133.992   2
   5   3   3 1523.34 123.641   1
   5   3   3 1586.78 120.334   2
   5  -3   3 1537.70 107.952   2
   5  -3   4 5549.31 232.019   2
   5   3   4 5660.84 246.728   2
   5   3   4 5492.59 246.231   1
   5   3   5 82.7631 52.8614   1
   5  -3   5 199.697 96.5768   2
   5  -3   6 9574.31 373.556   2
   5   3   6 9838.03 390.091   2
   5   3   6 8790.18 337.210   1
   5   3   7-17.6901 43.6003   1
   5  -3   7 194.889 77.6356   2
   5   3   7 226.599 82.2422   2
   5   3   8 231.760 94.3122   2
  -5   4  12 19.4338 71.8580   2
  -5  -4  12 8.91812 76.2178   2
  -5   4  11 8927.88 479.786   2
  -5  -4  11 8587.07 487.662   2
  -5   4  10 66.6823 81.7589   2
  -5   4  10-8.69395 45.2833   1
  -5   4   9 2717.03 234.211   2
  -5   4   9 2830.93 182.281   1
  -5   4   8 705.536 125.201   2
  -5   4   8 702.188 94.7826   1
  -5   4   7 1426.06 149.214   2
  -5   4   7 1483.06 125.478   1
  -5  -4   7 1497.80 153.536   1
  -5   4   6 158.117 52.2254   1
  -5  -4   6 54.6086 42.8635   1
  -5   4   6 200.485 64.7777   2
  -5   4   5 18952.2 421.149   2
  -5  -4   5 18426.7 461.830   1
  -5   4   5 17799.4 398.191   1
  -5  -4   4 327.931 65.3970   1
  -5   4   4 388.925 59.3255   2
  -5   4   4 319.410 62.0719   1
  -5  -4   3 514.998 63.2066   2
  -5   4   3 473.031 48.3295   2
  -5  -4   3 468.669 74.7503   1
  -5  -4   2 12250.6 328.347   1
  -5  -4   2 11463.3 254.559   2
  -5   4   2 11492.3 131.405   2
   5   4  -2 12519.2 353.473   1
   5   4  -1 12398.0 245.982   2
  -5  -4   1 12122.9 252.678   2
   5   4  -1 12785.9 344.919   1
  -5  -4   1 13003.9 337.080   1
   5   4   0 50.7228 36.0466   1
   5   4   0 105.189 35.4017   2
  -5  -4   0 61.1070 31.9352   2
  -5  -4  -1 1433.33 105.141   2
   5  -4   1 1428.43 49.6927   2
   5   4   1 1381.16 111.001   1
   5   4   1 1537.21 97.4612   2
   5  -4   1 1055.11 46.8479   2
   5   4   2 473.505 75.8239   1
  -5  -4  -2 554.790 78.3827   2
   5   4   2 358.762 60.1510   2
   5  -4   2 371.703 45.5907   2
   5   4   3 1174.39 111.489   1
   5  -4   3 1228.10 96.9918   2
   5   4   3 1283.20 110.729   2
   5   4   4 370.530 74.6287   1
   5  -4   4 291.072 73.3831   2
   5   4   4 219.900 65.9281   2
   5   4   5 11115.0 352.491   1
   5   4   5 12614.4 409.108   2
   5  -4   5 12046.3 382.726   2
   5   4   6 176.134 66.5939   1
   5  -4   6 533.185 134.406   2
   5   4   6 556.687 127.794   2
   5   4   7 678.947 100.988   1
   5  -4   7 692.860 126.964   2
   5   4   7 889.928 142.376   2
   5   4   8 937.322 151.992   2
  -5   5  12 2127.17 252.227   2
  -5  -5  12 2041.97 261.660   2
  -5   5  11 2402.27 260.313   2
  -5   5  10 6554.10 275.019   1
  -5   5  10 6513.38 388.733   2
  -5   5   9 634.483 116.649   2
  -5   5   9 728.255 96.7559   1
  -5   5   8 405.890 74.8045   1
  -5   5   8 421.570 99.8354   2
  -5   5   7 132.916 49.1487   1
  -5   5   7 128.314 72.0247   2
  -5  -5   7-17.4692 50.8798   1
  -5   5   6 12740.9 340.171   1
  -5   5   6 12998.6 395.562   2
  -5  -5   6 12780.1 418.877   1
  -5   5   5 264.777 57.8378   1
  -5   5   5 235.211 53.6661   2
  -5  -5   5 215.909 68.5013   1
  -5  -5   4 16693.2 359.925   2
  -5  -5   4 17074.8 430.436   1
  -5   5   4 17242.4 343.991   2
  -5  -5   3 3568.11 157.339   2
  -5  -5   3 3833.68 194.709   1
  -5   5   3 3648.53 127.271   2
  -5  -5   2 1732.95 128.693   1
  -5   5   2 1694.31 61.1470   2
  -5  -5   2 1830.98 110.940   2
   5   5  -2 1829.33 144.184   1
   5   5  -1 375.193 55.2967   2
  -5  -5   1 507.398 74.8665   1
   5   5  -1 442.485 72.2286   1
  -5  -5   1 326.647 52.2321   2
   5   5   0 25436.1 388.536   2
   5   5   0 26297.8 486.185   1
  -5  -5   0 25814.9 414.461   2
   5   5   1 71.0253 37.5460   1
  -5  -5  -1 23.8947 27.8757   2
   5  -5   1 54.9650 14.6721   2
   5  -5   1 37.2366 16.5104   2
   5   5   1 85.1636 34.2540   2
  -5  -5  -2 2035.30 142.516   2
   5   5   2 2137.21 140.643   1
   5   5   2 2185.61 132.274   2
   5  -5   2 2205.54 92.4511   2
   5  -5   2 2164.17 105.258   2
   5  -5   3 403.848 59.7145   2
   5   5   3 668.787 86.9352   1
   5   5   3 617.287 86.3991   2
   5   5   4 364.004 69.6291   1
   5  -5   4 427.596 73.7180   2
   5   5   4 430.807 84.6471   2
   5   5   5 2227.49 159.055   1
   5  -5   5 2727.28 196.881   2
   5   5   5 2572.82 196.584   2
   5  -5   6 7865.41 338.505   2
   5   5   6 7590.84 350.805   2
   5   5   6 6871.14 280.656   1
   5  -5   7 1896.25 187.645   2
   5   5   7 2275.49 209.313   2
   5   5   8 59.2288 72.4683   2
  -5   6  12 690.823 164.160   2
  -5  -6  12 525.317 155.885   2
  -5   6  11 2723.28 273.057   2
  -5   6  10 24.6382 61.6038   2
  -5   6  10 3.55479 43.9555   1
  -5   6   9 7123.66 271.886   1
  -5   6   9 7370.37 389.443   2
  -5   6   8 6168.60 246.141   1
  -5   6   8 6236.16 334.668   2
  -5   6   7 1456.66 121.497   1
  -5   6   7 1489.12 154.911   2
  -5   6   6 1246.90 132.896   2
  -5  -6   6 991.344 127.096   1
  -5   6   6 1247.42 109.030   1
  -5  -6   5 22481.5 536.747   1
  -5   6   5 23142.9 467.002   2
  -5   6   4 145.639 34.9679   2
  -5  -6   4 88.4019 50.6860   1
  -5  -6   3 144.842 50.4328   1
  -5  -6   3 223.455 50.8859   2
   5  -6  -3 185.328 51.2909   1
  -5   6   3 160.700 35.9818   2
  -5   6   2 8458.44 154.069   2
  -5  -6   2 8454.56 280.143   1
  -5  -6   2 8332.19 248.150   2
   5   6  -1 803.430 78.3614   2
  -5  -6   1 738.267 84.8284   1
  -5  -6   1 818.814 82.4293   2
   5   6  -1 911.626 103.432   1
   5   6   0 23.0693 33.1193   2
  -5  -6   0 7.84831 32.3252   1
  -5  -6   0 29.4286 28.3272   2
   5   6   0 8.55927 34.8839   1
   5  -6   1 15071.2 196.672   2
   5   6   1 15313.2 335.523   2
   5  -6   1 14146.4 213.856   2
   5   6   1 15370.6 372.089   1
  -5  -6  -1 15267.4 363.469   2
   5   6   2 571.815 76.7393   1
   5   6   2 655.039 78.4080   2
   5  -6   2 584.021 58.0582   2
   5  -6   2 865.721 61.8677   2
   5  -6   3 306.572 57.4706   2
  -5  -6  -3 277.066 70.5459   2
   5   6   3 363.196 69.5515   2
   5   6   3 305.914 63.6183   1
   5   6   4 4765.47 214.495   1
   5  -6   4 5223.39 229.959   2
  -5  -6  -4 4899.91 266.146   2
   5   6   4 5073.03 250.890   2
   5   6   5 5248.22 233.713   1
   5  -6   5 5317.19 260.062   2
   5   6   5 5414.78 279.038   2
   5   6   6 1014.22 111.815   1
   5  -6   6 1386.40 158.420   2
   5   6   6 1220.53 152.220   2
   5  -6   7 1490.69 169.228   2
   5   6   7 2143.49 207.088   2
   5   6   8 856.915 138.602   2
  -5   7  12 3633.72 334.613   2
  -5   7  11 377.917 122.090   2
  -5   7  10 5040.96 347.981   2
  -5   7   9 2548.19 161.551   1
  -5   7   9 2449.03 227.390   2
  -5   7   8 1935.26 191.982   2
  -5   7   8 2036.15 139.763   1
  -5   7   7 2074.84 179.315   2
  -5   7   7 2313.88 149.666   1
  -5  -7   6 20179.1 550.500   1
  -5   7   6 20287.0 495.123   2
  -5   7   5 241.069 55.8134   2
  -5  -7   5 298.354 59.6207   2
  -5  -7   5 305.022 76.4778   1
  -5  -7   4 1657.47 147.236   1
  -5   7   4 1854.60 118.502   2
   5  -7  -3 8133.40 273.322   1
   5  -7  -3 8156.99 228.364   2
  -5  -7   3 8300.70 299.856   1
  -5   7   3 8411.25 209.897   2
  -5   7   2 471.945 44.9686   2
  -5  -7   2 422.775 66.4654   2
   5  -7  -2 406.312 45.4348   2
  -5  -7   2 287.997 61.1205   1
   5  -7  -2 402.928 67.5870   1
   5  -7  -1 2190.91 79.6672   2
   5   7  -1 2246.53 134.305   2
  -5  -7   1 2475.44 151.940   1
  -5  -7   1 2459.12 144.855   2
   5   7  -1 2555.60 169.326   1
   5   7   0 9233.61 266.772   2
   5  -7   0 8217.31 139.865   2
  -5  -7   0 9464.37 284.231   2
   5   7   0 10207.4 319.495   1
  -5  -7   0 10387.7 303.550   1
   5  -7   1 381.002 40.3249   2
   5   7   1 488.580 72.1978   2
   5   7   1 533.369 78.6749   1
   5  -7   2 3218.59 120.857   2
   5   7   2 3119.40 171.576   1
   5   7   2 3128.88 170.138   2
   5  -7   3 3310.73 142.152   2
  -5  -7  -3 2931.13 199.517   2
   5   7   3 3147.48 171.939   1
   5  -7   3 3245.89 163.634   2
   5   7   3 3050.12 184.875   2
   5   7   4 4119.86 199.535   1
   5  -7   4 4259.69 212.716   2
  -5  -7  -4 4255.79 258.754   2
   5   7   4 4292.74 235.570   2
   5  -7   5 1616.90 148.077   2
   5   7   5 1683.09 135.341   1
   5   7   5 1888.62 175.821   2
   5   7   6 3779.17 200.668   1
   5  -7   6 4095.14 245.236   2
   5   7   6 4240.06 275.407   2
   5   7   7 1277.05 171.234   2
   5   7   8 1205.48 171.161   2
  -5   8  12 1945.83 248.835   2
  -5   8  11 1559.94 212.533   2
  -5   8  10 606.057 140.275   2
  -5   8   9 1712.90 195.184   2
  -5   8   9 1553.69 125.336   1
  -5   8   8 5012.49 216.723   1
  -5   8   8 5095.41 308.219   2
  -5   8   7 90.7000 57.4719   2
  -5   8   6 3011.36 198.374   2
  -5  -8   6 2952.21 219.434   1
  -5  -8   5 8460.87 302.817   2
  -5   8   5 8520.02 287.294   2
  -5  -8   5 8378.42 345.570   1
  -5  -8   4 3468.17 182.262   2
   5  -8  -4 3529.82 182.617   1
   5  -8  -4 3601.67 182.559   2
  -5   8   4 3638.23 168.682   2
  -5  -8   4 3556.86 213.771   1
   5  -8  -3 4462.42 204.671   1
   5  -8  -3 4249.06 172.536   2
  -5   8   3 4279.24 157.115   2
  -5  -8   3 4222.10 219.694   1
  -5   8   2 2973.20 114.032   2
   5  -8  -2 3055.99 127.419   2
  -5  -8   2 3080.27 176.688   1
   5  -8  -2 2990.29 177.400   1
   5   8  -1 7907.75 256.643   2
  -5  -8   1 8295.75 274.632   1
   5  -8  -1 7619.92 171.635   2
   5   8   0 851.529 87.2818   2
   5  -8   0 855.389 56.5406   2
   5   8   0 770.092 100.619   1
  -5  -8   0 895.307 94.2917   1
   5   8   1 17690.5 402.496   2
   5  -8   1 16922.8 257.882   2
   5   8   1 18054.4 422.937   1
  -5  -8  -2 4087.18 226.358   2
   5  -8   2 3987.83 142.018   2
   5   8   2 3803.95 195.525   2
   5   8   2 3768.99 190.296   1
   5  -8   3 339.646 52.1877   2
   5   8   3 411.574 70.1503   1
  -5  -8  -3 348.293 79.4881   2
   5   8   3 445.326 87.3201   2
   5  -8   4 670.793 77.1998   2
   5   8   4 786.574 92.7094   1
  -5  -8  -4 633.032 111.446   2
   5   8   4 710.417 109.769   2
   5  -8   4 744.903 94.4089   2
   5  -8   5 3056.89 199.351   2
   5   8   5 2801.35 167.599   1
   5   8   5 3437.45 231.631   2
   5  -8   6 260.446 83.4482   2
   5   8   6 344.774 91.5003   2
   5   8   7 3000.57 246.939   2
   5   8   8 1477.79 189.673   2
  -5   9  12 1382.47 215.311   2
  -5   9  11 10.8738 74.5418   2
  -5   9  10 3929.40 311.920   2
  -5   9   9 244.055 84.7928   2
  -5   9   8 52.4296 77.4150   2
  -5   9   7 11970.6 425.803   2
  -5  -9   6 2995.84 203.476   2
  -5   9   6 2739.53 188.277   2
  -5  -9   5 2174.72 157.443   2
   5  -9  -5 2042.56 142.330   1
   5  -9  -5 2127.83 161.535   2
  -5   9   5 2080.88 149.550   2
  -5  -9   5 2333.54 191.151   1
   5  -9  -4 11788.8 331.856   1
   5  -9  -4 12332.4 344.444   2
  -5   9   4 12602.0 320.360   2
  -5  -9   4 12664.7 405.884   1
  -5  -9   4 12312.0 351.657   2
   5  -9  -3 6459.15 248.573   1
  -5  -9   3 6151.91 249.701   2
   5  -9  -3 6841.31 227.053   2
  -5   9   3 6492.18 200.674   2
  -5  -9   3 6507.16 276.937   1
   5  -9  -2 1289.24 90.2823   2
  -5  -9   2 1284.73 119.688   1
  -5   9   2 1192.64 80.9233   2
   5  -9  -2 1216.93 117.430   1
  -5  -9   1 1872.09 136.274   1
   5   9  -1 1850.75 132.295   2
   5  -9  -1 1722.23 91.3798   2
  -5  -9   0 5791.03 227.597   1
   5   9   0 5709.83 233.594   2
   5  -9   0 5517.40 155.770   2
   5  -9   1 1127.13 76.3730   2
   5   9   1 1046.95 109.833   2
  -5  -9  -1 1195.74 127.144   2
   5   9   1 1218.42 120.721   1
  -5  -9  -2 3150.41 206.809   2
   5  -9   2 3358.29 139.693   2
   5   9   2 3276.87 189.872   2
   5   9   2 3344.04 185.766   1
  -5  -9  -3 8778.95 362.215   2
   5   9   3 8590.40 318.519   2
   5   9   3 8635.19 289.070   1
   5  -9   3 8945.71 247.065   2
   5  -9   4 1975.16 130.039   2
   5   9   4 1979.89 172.038   2
   5   9   4 2186.80 146.695   1
   5   9   5 57.1271 40.7360   1
   5   9   5-0.60785 55.1257   2
   5  -9   5-29.8660 41.3992   2
   5  -9   6 3870.56 246.246   2
   5   9   6 3906.10 265.852   2
   5   9   7 370.478 95.5888   2
   5   9   8 82.6658 78.9705   2
  -5  10  11 2637.15 271.462   2
  -5  10  10 412.733 128.335   2
  -5  10   9 2666.41 243.917   2
  -5  10   8 6792.79 356.502   2
  -5  10   7 2959.20 217.537   2
  -5  10   6 865.708 114.292   2
   5 -10  -6 917.902 117.149   2
  -5 -10   5 740.585 96.2748   2
  -5 -10   5 726.246 110.611   1
   5 -10  -5 771.654 104.575   2
  -5  10   5 777.213 97.4890   2
   5 -10  -5 649.069 86.7636   1
  -5 -10   4 5191.77 239.929   2
   5 -10  -4 5014.86 221.454   1
   5 -10  -4 5308.66 234.381   2
  -5  10   4 5109.69 212.612   2
  -5 -10   4 5264.39 270.721   1
   5 -10  -3 5041.73 206.736   2
  -5 -10   3 4931.83 233.439   2
  -5  10   3 5000.15 181.869   2
  -5 -10   3 4798.91 241.205   1
   5 -10  -3 4596.33 217.264   1
   5 -10  -2 2181.64 123.091   2
   5  10  -2 2333.16 157.622   2
  -5  10   2 2317.27 119.926   2
  -5 -10   2 2172.99 155.380   2
  -5 -10   2 2275.21 162.007   1
   5  10  -1 9363.06 305.753   2
  -5 -10   1 10013.7 311.264   1
  -5 -10   1 8967.31 319.154   2
   5 -10  -1 9572.19 233.535   2
  -5 -10   0 47.9321 36.6126   1
   5  10   0 20.1676 36.6170   2
   5 -10   0 36.3616 25.1056   2
  -5 -10   0 148.439 56.3387   2
   5  10   1 3515.94 195.801   2
   5 -10   1 3352.94 138.165   2
  -5 -10  -1 3202.62 203.944   2
  -5 -10  -2 7405.08 324.712   2
   5 -10   2 7231.73 215.941   2
   5  10   2 7076.98 282.376   2
   5 -10   3 652.337 74.3714   2
   5  10   3 619.688 88.4056   1
  -5 -10  -3 779.983 120.546   2
   5  10   3 586.671 97.1204   2
   5 -10   4 962.503 93.2703   2
   5  10   4 832.170 93.3520   1
   5  10   4 882.894 127.652   2
   5  10   5 2408.79 206.154   2
   5 -10   5 2145.54 173.311   2
   5  10   5 2016.12 139.690   1
   5 -10   6 172.815 68.2681   2
   5  10   6 400.130 108.810   2
   5  10   7 679.559 130.922   2
   5  10   8 1905.02 216.967   2
  -5  11  11 362.299 128.897   2
  -5  11  10 4528.92 333.654   2
  -5  11   9 2943.60 254.455   2
  -5  11   8 543.508 113.674   2
  -5  11   7 2230.88 194.466   2
   5 -11  -6 1009.81 128.757   2
  -5  11   6 878.995 121.130   2
  -5 -11   5 185.160 62.2687   2
   5 -11  -5 113.973 52.2160   2
   5 -11  -5 178.985 56.1463   1
  -5  11   5 143.193 57.3367   2
   5 -11  -4 15396.4 386.043   1
  -5 -11   4 14774.8 413.222   2
   5 -11  -4 15395.9 409.185   2
  -5  11   4 15060.5 367.840   2
  -5 -11   4 14719.0 459.615   1
   5 -11  -3 9500.56 297.752   2
  -5 -11   3 9374.78 332.907   2
  -5  11   3 9517.71 264.743   2
  -5 -11   3 9640.24 350.450   1
   5 -11  -3 8962.09 308.494   1
  -5  11   2 1423.41 104.035   2
  -5 -11   2 1657.06 144.448   2
  -5 -11   2 1504.92 138.707   1
   5  11  -2 1394.28 132.091   2
   5 -11  -2 1458.30 109.064   2
  -5  11   1 3964.16 164.768   2
   5  11  -1 4092.47 212.211   2
  -5 -11   1 4259.25 210.380   1
  -5 -11   1 3518.11 211.792   2
   5 -11  -1 3857.42 160.879   2
  -5 -11   0 4430.20 205.896   1
   5  11   0 3880.34 209.097   2
   5 -11   0 4134.52 164.291   2
  -5 -11   0 4212.90 233.781   2
   5  11   1 4990.54 239.090   2
   5 -11   1 5323.82 185.169   2
  -5 -11  -1 5327.39 272.186   2
  -5 -11  -1 5757.46 229.138   1
   5 -11   2 2220.76 128.692   2
   5  11   2 2131.62 168.564   2
  -5 -11  -2 1897.13 175.035   2
   5 -11   3 3549.10 170.394   2
   5  11   3 3258.83 212.423   2
   5 -11   4 1124.48 104.843   2
   5  11   4 1055.45 134.838   2
   5  11   5 151.716 70.2972   2
   5  11   6 3679.66 268.305   2
   5  11   7 2318.67 233.225   2
   5  11   8 285.254 110.813   2
  -5  12  11 2877.25 288.239   2
  -5  12  10 524.183 128.845   2
  -5  12   9 1376.02 177.819   2
  -5  12   8 9791.34 424.185   2
  -5  12   7 2104.40 189.015   2
   5 -12  -6 98.5163 49.4375   1
   5 -12  -6-12.6644 46.1960   2
  -5  12   6-21.7735 57.3540   2
   5 -12  -5 1095.81 107.287   1
  -5  12   5 1114.76 120.726   2
   5 -12  -5 1135.19 127.392   2
   5 -12  -4 4354.34 214.358   1
  -5 -12   4 4312.83 233.814   2
   5 -12  -4 4546.43 233.926   2
  -5  12   4 4237.71 203.147   2
  -5 -12   4 4433.33 259.651   1
   5 -12  -3 1181.22 116.032   2
  -5 -12   3 1237.09 129.316   2
  -5  12   3 1251.14 107.995   2
  -5 -12   3 1270.29 137.726   1
   5 -12  -3 1036.79 115.526   1
   5  12  -2 23068.5 531.017   2
  -5  12   2 23690.7 423.422   2
  -5 -12   2 24390.3 552.981   2
  -5 -12   2 23806.1 528.316   1
   5 -12  -2 23408.9 452.692   2
  -5  12   1 2902.91 151.012   2
   5  12  -1 2889.01 186.769   2
  -5 -12   1 3163.69 186.715   1
  -5 -12   1 3060.97 205.585   2
   5 -12  -1 3155.59 158.270   2
   5  12   0 61.7122 48.1563   2
  -5 -12   0 53.5023 41.9329   1
   5 -12   0 94.3331 37.2591   2
  -5 -12   0 98.3279 65.9722   2
  -5 -12  -1 666.087 105.402   2
   5  12   1 854.613 109.165   2
   5 -12   1 770.821 80.4966   2
  -5 -12  -1 795.365 90.1763   1
   5  12   2 5089.95 261.861   2
   5 -12   2 5210.76 204.013   2
   5 -12   3 139.796 47.0031   2
   5  12   3 128.977 61.3953   2
   5  12   4 2910.95 218.030   2
   5  12   5 1475.39 166.574   2
   5  12   6 902.871 144.377   2
   5  12   7 1317.58 179.617   2
  -5  13  11 1303.45 195.166   2
  -5  13  10 1022.09 168.748   2
  -5  13   9 6227.99 365.469   2
  -5  13   8 313.953 93.0170   2
  -5  13   7 3562.08 243.271   2
   5 -13  -6 8588.34 377.087   2
   5 -13  -6 7700.92 280.186   1
  -5  13   6 8018.54 335.163   2
   5 -13  -5 280.334 77.3872   2
   5 -13  -5 213.537 59.4602   1
  -5  13   5 248.766 70.6459   2
   5 -13  -4 2890.54 173.660   1
   5 -13  -4 2807.69 189.221   2
  -5  13   4 2701.02 169.564   2
   5 -13  -3 15446.4 411.374   2
  -5  13   3 14680.2 363.201   2
  -5 -13   3 14696.3 446.102   2
  -5 -13   3 15485.8 459.629   1
   5 -13  -3 14844.9 411.684   1
   5  13  -2 625.586 99.4917   2
   5 -13  -2 717.960 89.7788   2
  -5  13   2 645.827 82.2211   2
  -5 -13   2 828.539 118.227   2
  -5 -13   2 865.528 113.974   1
   5  13  -1 1964.88 161.259   2
  -5 -13   1 1770.85 142.682   1
  -5 -13   1 1909.03 169.206   2
  -5  13   1 1917.90 132.909   2
   5 -13  -1 1788.98 129.124   2
   5  13   0 3573.22 216.269   2
  -5 -13   0 3699.69 195.198   1
   5 -13   0 3328.48 171.285   2
  -5 -13   0 3098.87 223.661   2
   5  13   1 1426.15 144.857   2
   5 -13   1 1544.03 117.522   2
  -5 -13  -1 1542.98 125.030   1
   5  13   2 525.874 100.191   2
   5 -13   2 388.830 67.0413   2
   5 -13   3 1917.14 135.563   2
   5  13   3 1997.84 176.303   2
   5  13   4 1152.78 141.539   2
   5  13   5 123.746 69.5076   2
   5  13   6 1364.56 172.708   2
   5  13   7 1851.66 214.525   2
  -5  14  11 320.016 107.310   2
  -5  14  10 597.322 139.518   2
  -5  14   9 1785.30 210.996   2
  -5  14   8 6083.24 342.369   2
  -5  14   7 666.381 117.659   2
   5 -14  -6 4368.73 212.066   1
  -5  14   6 4240.15 251.020   2
   5 -14  -5 3909.56 202.584   1
   5 -14  -5 4416.11 261.241   2
  -5  14   5 4018.25 228.287   2
   5 -14  -4 3794.83 204.339   1
   5 -14  -4 3864.39 232.886   2
  -5  14   4 3464.30 196.807   2
   5 -14  -3 1141.23 125.093   2
  -5  14   3 1015.57 106.154   2
  -5 -14   3 1172.75 140.902   1
   5 -14  -3 1161.94 124.320   1
  -5  14   2 11110.6 320.866   2
  -5 -14   2 10777.9 371.617   1
   5  14  -2 10358.6 384.958   2
   5 -14  -2 10592.6 340.295   2
  -5 -14   1 390.231 75.0152   1
  -5  14   1 400.380 73.3438   2
   5  14  -1 478.882 90.6004   2
   5 -14  -1 380.128 67.3741   2
   5  14   0-15.2822 48.0167   2
  -5 -14   0-7.52908 38.4251   1
   5 -14   0-29.7878 40.3143   2
   5  14   1 3173.71 217.462   2
   5 -14   1 3069.71 173.813   2
  -5 -14  -1 3678.25 189.338   1
   5  14   2 6473.29 313.435   2
   5 -14   2 6374.84 244.885   2
   5 -14   3 944.979 104.144   2
   5  14   3 932.939 135.975   2
   5  14   4 5305.92 303.065   2
   5  14   5 571.533 113.844   2
   5  14   6 395.239 103.998   2
   5  14   7 323.219 109.317   2
  -5  15  10 712.122 151.954   2
  -5  15   9 2110.85 221.795   2
  -5  15   8 103.302 70.7123   2
  -5  15   7 7788.79 368.481   2
   5 -15  -6 2901.38 173.428   1
  -5  15   6 2950.50 216.429   2
   5 -15  -5 236.329 65.3043   1
   5 -15  -5 117.718 58.0567   2
  -5  15   5 110.683 55.2968   2
   5 -15  -4 242.713 67.4525   1
   5 -15  -4 128.031 51.8403   2
  -5  15   4 298.353 72.6109   2
   5 -15  -3 2553.27 185.136   2
  -5  15   3 2501.07 168.728   2
   5  15  -2 19.5120 53.3818   2
  -5  15   2 134.025 51.6509   2
   5 -15  -2 41.4314 46.6865   2
  -5 -15   2 127.600 65.4029   1
   5  15  -1 2443.62 192.162   2
  -5  15   1 2423.08 164.050   2
  -5 -15   1 2702.23 183.750   1
   5 -15  -1 2417.09 167.100   2
   5  15   0 1588.56 161.721   2
  -5 -15   0 1855.90 143.017   1
   5 -15   0 1497.88 130.235   2
  -5 -15  -1 443.158 74.3581   1
   5  15   1 379.465 90.0154   2
   5 -15   1 392.692 72.8193   2
   5  15   2 105.825 63.4064   2
   5 -15   2 50.4376 50.0893   2
   5  15   3 8086.42 369.520   2
   5  15   4 472.840 109.768   2
   5  15   5 233.794 81.0472   2
   5  15   6 329.922 112.364   2
  -5  16  10-8.24432 69.8041   2
  -5  16   9 383.565 114.712   2
  -5  16   8 3651.48 276.842   2
  -5  16   7 61.4455 62.2275   2
   5 -16  -6 4423.94 215.501   1
  -5  16   6 4606.90 272.727   2
   5 -16  -5 836.241 99.3350   1
  -5  16   5 858.293 119.857   2
  -5  16   4 5666.78 268.622   2
   5 -16  -4 5767.02 304.332   2
   5 -16  -4 5491.95 252.511   1
   5 -16  -3-47.4275 48.1384   2
  -5  16   3 26.3991 48.4246   2
   5  16  -2 2554.71 206.831   2
  -5  16   2 2657.08 175.666   2
  -5 -16   2 2748.67 199.538   1
   5 -16  -2 2819.78 193.282   2
  -5  16   1 31.0868 49.5416   2
  -5 -16   1 186.265 67.6963   1
   5  16  -1 164.899 65.1918   2
   5 -16  -1 133.544 60.5782   2
   5  16   0 887.744 132.033   2
  -5 -16   0 750.536 96.8935   1
   5 -16   0 448.052 80.7872   2
   5  16   1 1674.89 171.882   2
   5 -16   1 1546.42 137.602   2
  -5 -16  -1 1662.92 131.399   1
   5  16   2 8759.20 383.978   2
   5 -16   2 9173.48 319.963   2
   5  16   3 204.198 77.4878   2
   5  16   4 1511.36 178.019   2
   5  16   5 933.518 146.923   2
   5  16   6 166.165 84.2107   2
  -5  17  10 834.724 151.550   2
  -5  17   9 897.310 156.295   2
  -5  17   8 433.014 114.298   2
  -5  17   7 7672.27 377.236   2
  -5  17   6 48.2925 65.9761   2
   5 -17  -6-24.9907 38.6933   1
   5 -17  -5 1875.84 149.944   1
  -5  17   5 1709.83 161.301   2
  -5  17   4 2331.60 181.076   2
   5 -17  -4 1895.84 157.598   1
  -5  17   3 6503.54 283.546   2
   5 -17  -3 6429.86 317.842   2
   5 -17  -2 7.52661 47.2770   2
   5  17  -2 143.005 74.4836   2
  -5  17   2 66.5181 47.9995   2
  -5  17   1 6948.57 296.345   2
   5  17  -1 7093.46 345.243   2
  -5 -17   1 6379.57 291.446   1
   5 -17  -1 6648.86 297.464   2
   5  17   0 368.660 95.5409   2
  -5 -17   0 329.478 71.8862   1
   5 -17   0 371.487 81.6680   2
   5  17   1 1298.29 156.017   2
   5 -17   1 1214.01 127.353   2
   5  17   2 248.023 87.8921   2
   5  17   3 3711.97 265.139   2
   5  17   4 254.106 86.6150   2
   5  17   5 206.323 90.3227   2
   5  17   6 542.387 128.818   2
  -5  18   9 173.114 87.9244   2
  -5  18   8 3852.32 287.942   2
  -5  18   7 235.250 90.8560   2
   5 -18  -6 2333.74 162.075   1
  -5  18   6 2202.30 199.183   2
   5 -18  -5 155.713 52.7152   1
  -5  18   5 265.832 80.3583   2
  -5  18   4 5803.78 290.353   2
   5 -18  -4 5873.16 274.091   1
  -5  18   3 1771.56 157.981   2
   5  18  -2 6748.54 352.565   2
  -5  18   2 7031.68 300.964   2
   5 -18  -2 6664.63 323.056   2
  -5  18   1 1793.51 158.379   2
   5  18  -1 1941.95 194.776   2
  -5 -18   1 1829.07 161.837   1
   5 -18  -1 1937.41 171.435   2
   5  18   0 50.7611 51.9951   2
  -5 -18   0 101.505 49.5269   1
   5 -18   0 134.263 63.4641   2
   5  18   1 125.755 65.7628   2
   5  18   2 3804.32 270.748   2
   5  18   3 159.655 77.1386   2
   5  18   4 2786.94 252.955   2
   5  18   5 243.817 92.5972   2
  -5  19   9 4718.88 341.297   2
  -5  19   8 127.829 82.7586   2
  -5  19   7 3068.99 244.976   2
  -5  19   6 67.8345 69.4517   2
   5 -19  -6 92.8071 50.5715   1
   5 -19  -5 118.579 55.7345   1
  -5  19   5-19.4536 52.9002   2
   5 -19  -4-7.41256 44.7469   1
  -5  19   4 80.6189 68.4540   2
  -5  19   3 3141.80 218.227   2
   5  19  -2 48.8642 58.6170   2
  -5  19   2 255.396 76.2652   2
   5  19  -1 3319.17 252.871   2
  -5  19   1 3755.13 235.665   2
   5  19   0 82.8982 50.9583   2
   5  19   1 580.005 121.220   2
   5  19   2 47.8710 59.9667   2
   5  19   3 3165.03 261.866   2
   5  19   4 92.0541 83.6799   2
  -5  20   9 86.5342 83.6108   2
  -5  20   8 2668.58 250.809   2
  -5  20   7 24.8549 62.2657   2
  -5  20   6 1088.33 150.026   2
   5 -20  -5-39.4035 39.8149   1
  -5  20   5 188.234 83.1513   2
   5 -20  -4 754.098 106.919   1
  -5  20   4 912.999 127.196   2
  -5  20   3 32.9426 44.7467   2
   5  20  -2 9540.69 441.655   2
  -5  20   2 9927.99 384.624   2
  -5  20   1 213.304 71.4092   2
   5  20  -1 118.087 74.7696   2
   5  20   0 187.151 72.6685   2
   5  20   1 263.687 94.9081   2
   5  20   2 2687.86 242.310   2
   5  20   3 489.348 122.772   2
   5  20   4 3840.62 302.295   2
  -5  21   8 464.818 125.498   2
  -5  21   7 1521.77 187.796   2
  -5  21   6-15.8738 56.5764   2
   5 -21  -5 272.228 71.5974   1
  -5  21   5 466.949 104.018   2
   5 -21  -4 771.242 111.595   1
  -5  21   4 756.916 125.669   2
  -5  21   3 3836.19 252.690   2
   5  21  -2-2.50139 57.6060   2
  -5  21   2 125.652 64.8470   2
  -5  21   1 1533.35 163.972   2
   5  21  -1 1259.16 168.714   2
   5  21   0 164.588 91.0613   2
   5  21   1 1186.56 168.787   2
   5  21   2 96.0284 73.7660   2
   5  21   3 2166.89 225.596   2
  -5  22   8 3176.37 281.910   2
  -5  22   7 385.474 109.841   2
  -5  22   6 1072.27 159.882   2
  -5  22   5 148.423 72.8734   2
  -5  22   4 3245.35 244.900   2
   5 -22  -4 2758.77 203.109   1
  -5  22   3 1.33152 51.2246   2
   5  22  -2 2470.84 239.577   2
  -5  22   2 2938.50 227.283   2
   5  22  -1 276.335 95.1097   2
   5  22   0 529.213 124.200   2
   5  22   1-22.3405 55.0894   2
   5  22   2 3310.35 281.242   2
  -5  23   7 3460.47 289.002   2
  -5  23   6 52.5500 74.6381   2
  -5  23   5 44.3234 58.8604   2
   5 -23  -4 402.624 93.8339   1
  -5  23   4 413.082 98.7285   2
  -5  23   3 2310.95 209.846   2
  -5  23   2 253.172 86.9908   2
   5  23  -1 2401.78 241.311   2
   5  23   0 608.357 128.887   2
   5  23   1 416.378 110.558   2
  -5  24   6 976.516 160.145   2
  -5  24   5 194.500 79.6475   2
  -5  24   4 1280.67 169.524   2
  -5  24   3 36.3489 63.4706   2
  -5  24   2 1968.06 198.446   2
   5  24  -1 551.997 139.596   2
  -5  25   5 120.484 75.3089   2
  -5  25   4-9.91173 52.7194   2
  -5  25   3 3204.09 258.480   2
  -5  25   2 126.950 63.0294   2
  -5  26   4 751.795 140.112   2
  -5  26   3 150.691 76.4675   2
  -5  26   2 3283.74 272.629   2
  -6   0  12 8557.50 491.338   2
  -6   0  11-8.30387 65.8148   2
  -6   0  10 7490.55 410.611   2
  -6   0   9-41.2525 64.8872   2
  -6   0   8 4402.03 269.275   2
  -6   0   7-36.3201 63.7157   2
  -6   0   7-12.8547 45.0898   1
  -6   0   6 662.156 95.8322   1
  -6   0   5 37.8719 44.2261   1
   6   0  -5 27.2103 51.8217   1
  -6   0   4 4208.83 215.711   1
  -6   0   3-29.2896 36.6469   1
  -6   0   3-2.25856 18.5772   2
   6   0  -2 20260.7 460.446   1
  -6   0   2 14783.3 158.413   2
   6   0  -1 11.6230 37.6624   1
   6   0   0 6725.87 273.699   1
   6   0   1 14.3806 39.0530   1
   6   0   1 23.2837 14.5406   2
   6   0   2 1760.90 91.1808   2
   6   0   2 1534.00 145.525   1
   6   0   3 197.418 81.7726   1
   6   0   3 249.964 69.7657   2
   6   0   4 7391.27 264.009   2
   6   0   4 6749.67 315.688   1
   6   0   5-103.853 63.3595   1
   6   0   5 40.5428 46.7292   2
   6   0   6 4122.02 267.145   1
   6   0   7 142.618 66.6154   1
  -6   1  12 120.353 93.0930   2
  -6  -1  12 156.152 118.561   2
  -6   1  11 295.392 114.882   2
  -6  -1  11 83.6094 79.4373   2
  -6   1  10 331.839 108.245   2
  -6  -1  10 280.086 103.307   2
  -6   1   9 11466.5 467.879   2
  -6  -1   9 10121.6 448.815   2
  -6   1   8 1323.84 139.050   1
  -6   1   8 1250.81 146.321   2
  -6   1   7 7431.13 304.391   1
  -6  -1   7 7242.73 312.267   1
  -6   1   7 7573.33 330.516   2
  -6   1   6 646.673 95.3881   1
  -6   1   6 489.225 81.3434   2
  -6  -1   6 530.163 87.2560   1
  -6   1   5 3287.11 192.039   1
  -6  -1   5 3641.38 206.653   1
  -6   1   5 3539.39 181.860   2
   6  -1  -5 3431.56 212.883   1
  -6   1   4 79.2844 44.3213   1
  -6  -1   4 53.3712 42.1157   1
  -6   1   4 44.5469 26.8956   2
  -6   1   3 30659.2 314.894   2
  -6  -1   3 31333.8 368.407   2
  -6   1   3 29928.5 350.322   2
  -6   1   3 30367.5 574.218   1
  -6  -1   3 30198.9 565.505   1
   6  -1  -2 2573.36 166.797   1
   6   1  -2 2707.49 173.204   1
  -6  -1   2 2425.41 82.9625   2
  -6  -1   1 285.255 26.6249   2
   6  -1  -1 373.487 71.9202   1
   6   1  -1 303.300 69.4435   1
   6  -1   0 525.806 87.3971   1
   6   1   0 482.668 83.3793   1
   6  -1   1 3008.10 191.387   1
   6   1   1 2912.82 185.193   1
   6  -1   1 2364.22 58.1801   2
   6   1   1 2908.51 103.202   2
   6  -1   2 409.296 88.3191   1
   6   1   2 338.945 74.0742   1
   6   1   2 376.963 55.4068   2
   6  -1   2 385.739 44.0865   2
   6   1   3 12805.3 310.544   2
   6  -1   3 12785.3 289.952   2
   6  -1   3 12261.6 417.453   1
   6   1   3 11988.5 390.877   1
   6   1   4 116.388 62.4196   1
   6  -1   4 69.7237 64.6560   1
   6   1   4 157.313 67.1436   2
   6  -1   4 313.066 86.7074   2
   6   1   5 76.4782 56.9113   1
   6   1   5 124.615 67.4891   2
   6  -1   5 16.8206 44.9744   2
   6   1   6 523.951 100.465   1
   6   1   6 491.271 106.828   2
   6   1   7 3967.49 264.112   1
  -6   2  12 1273.56 206.145   2
  -6  -2  12 1173.08 185.817   2
  -6   2  11 1106.41 179.546   2
  -6  -2  11 991.468 171.825   2
  -6   2  10 1407.87 180.415   2
  -6  -2  10 1339.69 186.263   2
  -6   2   9 297.539 89.0455   2
  -6   2   8 12009.5 393.521   1
  -6   2   8 12439.7 452.066   2
  -6   2   7 1323.04 131.427   1
  -6   2   7 1356.11 143.554   2
  -6  -2   7 1205.49 136.946   1
  -6   2   6 2505.73 171.757   1
  -6  -2   6 2307.59 173.935   1
  -6   2   6 2464.49 173.267   2
  -6   2   5 73.6793 46.1554   1
   6  -2  -5 214.702 71.7278   1
  -6   2   5 105.803 43.3949   2
  -6  -2   5 195.480 65.3578   1
  -6   2   4 11072.8 265.323   2
  -6  -2   4 10638.5 256.689   2
  -6  -2   4 10744.1 342.763   1
   6  -2  -4 10535.5 347.072   1
  -6   2   4 10696.5 341.086   1
   6   2  -3 251.044 68.3356   1
  -6  -2   3 121.899 50.5393   1
  -6  -2   3 73.5795 29.9218   2
  -6   2   3 86.0369 21.2093   2
  -6  -2   2 10402.7 196.694   2
   6   2  -2 10939.3 346.968   1
  -6  -2   2 10703.7 339.061   1
   6   2  -1 1517.21 131.461   1
  -6  -2   1 1462.95 72.5044   2
   6  -2  -1 1494.47 132.423   1
   6  -2   0 1131.80 121.472   1
   6   2   0 939.174 58.1472   2
   6   2   0 1042.05 113.432   1
  -6  -2   0 951.640 64.7561   2
   6  -2   1 706.916 103.422   1
   6   2   1 609.869 55.9956   2
   6   2   1 554.014 91.9005   1
   6   2   2 10346.5 244.828   2
   6  -2   2 10169.8 193.217   2
   6  -2   2 9730.69 362.701   1
   6   2   2 9650.61 337.438   1
   6   2   3 583.657 97.8991   1
   6  -2   3 828.562 93.4409   2
   6   2   3 552.082 81.9394   2
   6   2   4 4047.92 235.185   1
   6   2   4 4207.56 209.141   2
   6  -2   4 4281.73 196.180   2
   6   2   5 1839.05 160.280   2
   6  -2   5 1918.78 151.259   2
   6   2   5 1700.43 160.740   1
   6   2   6 1115.05 136.335   1
   6   2   6 1126.68 138.166   2
   6   2   7 204.632 81.1370   1
  -6   3  12 439.664 126.029   2
  -6  -3  12 741.204 160.953   2
  -6   3  11 233.355 111.406   2
  -6  -3  11 118.949 92.1571   2
  -6   3  10 104.409 66.1542   2
  -6   3   9 10957.2 458.799   2
  -6   3   8 1347.10 133.558   1
  -6   3   8 1106.14 143.444   2
  -6   3   7 15691.9 427.778   1
  -6   3   7 15681.2 470.351   2
   6  -3  -6 408.215 85.8915   1
  -6  -3   6 423.248 84.7439   1
  -6   3   6 418.279 78.9530   1
  -6   3   6 419.834 80.6743   2
  -6   3   5 5016.05 212.828   2
  -6  -3   5 4889.07 244.542   1
   6  -3  -5 5136.19 249.827   1
  -6   3   5 4886.20 232.970   1
  -6  -3   4 1072.14 87.8134   2
  -6   3   4 1145.83 88.1236   2
  -6  -3   4 1076.59 115.070   1
   6   3  -4 1087.55 127.762   1
   6  -3  -4 1122.53 117.174   1
  -6   3   4 1035.90 112.992   1
  -6  -3   3 11349.1 348.746   1
   6   3  -3 11707.4 377.410   1
  -6   3   3 10932.1 185.493   2
  -6  -3   3 11625.6 259.087   2
  -6  -3   2 176.685 57.8664   1
  -6  -3   2 126.118 33.9974   2
   6   3  -2 160.388 57.9052   1
   6   3  -1 14338.5 392.457   1
  -6  -3   1 13023.5 241.216   2
   6  -3  -1 13774.2 389.184   1
   6   3   0 2348.72 102.026   2
  -6  -3   0 2159.93 109.260   2
   6   3   0 2577.50 169.079   1
   6  -3   0 2258.37 168.684   1
   6   3   1 7099.70 194.657   2
   6   3   1 7771.58 290.599   1
  -6  -3  -1 7318.64 222.154   2
   6  -3   1 7360.21 307.860   1
   6   3   2 81.6160 49.6662   1
   6   3   2 162.189 52.6477   2
   6  -3   2 56.8003 30.3317   2
   6   3   3 7779.78 307.430   1
   6   3   3 7828.73 259.166   2
   6  -3   3 7785.13 217.479   2
   6  -3   4 188.761 73.1124   2
   6   3   4 126.831 62.7807   1
   6   3   4 62.4540 49.7183   2
   6  -3   5 51.6866 60.2593   2
   6   3   5 125.251 62.4628   1
   6   3   5 33.7386 45.4173   2
   6   3   6 127.889 57.3424   1
   6   3   6 196.216 74.0407   2
  -6   4  12 173.708 102.276   2
  -6  -4  12 80.4604 89.6981   2
  -6   4  11 606.112 147.609   2
  -6   4  10 760.035 144.126   2
  -6   4   9 925.391 114.407   1
  -6   4   9 954.514 148.565   2
  -6   4   8 7601.75 305.559   1
  -6   4   8 7739.15 361.883   2
  -6   4   7 3730.32 211.061   1
  -6   4   7 3985.21 238.039   2
  -6   4   6-31.6169 35.0543   1
  -6  -4   6 59.3261 52.4096   1
  -6   4   6 64.5342 50.7372   2
   6  -4  -6 45.7170 51.6162   1
  -6   4   5 3945.79 188.313   2
  -6  -4   5 3736.31 218.693   1
   6  -4  -5 3835.47 216.968   1
  -6   4   5 3865.72 210.043   1
  -6  -4   4 8790.24 251.624   2
  -6  -4   4 8800.34 317.868   1
   6  -4  -4 8699.14 312.736   1
  -6   4   4 9002.17 230.028   2
  -6  -4   3 1036.14 113.099   1
  -6  -4   3 1124.87 91.3488   2
   6  -4  -3 1065.10 114.525   1
  -6   4   3 993.223 55.6813   2
   6   4  -3 1192.85 129.839   1
  -6  -4   2 8197.37 294.667   1
   6  -4  -2 7825.88 291.412   1
  -6  -4   2 8161.54 213.745   2
   6   4  -2 7969.82 303.887   1
   6  -4  -1 859.426 110.823   1
   6   4  -1 885.052 105.413   1
  -6  -4   1 829.057 70.9438   2
   6  -4   0 478.021 87.1837   1
   6   4   0 539.479 60.1642   2
  -6  -4   0 516.965 59.1300   2
   6   4   0 623.269 90.1013   1
   6   4   1 470.189 61.8630   2
  -6  -4  -1 512.508 69.4513   2
   6  -4   1 547.966 93.3761   1
   6   4   1 671.989 91.9333   1
   6  -4   2 17142.0 216.146   2
   6   4   2 17912.2 446.008   1
   6   4   2 17995.3 362.000   2
  -6  -4  -2 18136.3 406.815   2
   6  -4   2 16564.0 230.453   2
   6  -4   3 146.360 50.7090   2
   6   4   3 444.914 87.9887   1
   6   4   3 361.971 70.8047   2
   6  -4   4 713.009 87.0187   2
   6   4   4 814.344 113.969   1
   6   4   4 802.238 102.938   2
   6  -4   5 51.3408 45.1978   2
   6   4   5 94.6495 51.2547   1
   6   4   5 73.2522 47.8759   2
   6   4   6 340.167 80.3790   1
   6   4   6 410.786 92.1489   2
  -6   5  12 910.745 172.565   2
  -6  -5  12 1171.47 208.220   2
  -6   5  11 156.576 98.6875   2
  -6   5  10 42.4621 76.9551   2
  -6   5   9 9559.84 440.620   2
  -6   5   9 9616.36 345.905   1
  -6   5   8 39.8789 39.7992   1
  -6   5   8 19.5830 60.9652   2
  -6   5   7 5353.98 279.928   2
  -6   5   7 5366.90 248.457   1
  -6   5   6 9668.39 331.781   2
   6  -5  -6 8931.53 337.996   1
  -6   5   6 9772.47 330.229   1
  -6   5   5 1803.55 129.052   2
  -6  -5   5 1706.61 153.273   1
   6  -5  -5 1512.10 134.649   1
   6  -5  -4 482.065 82.4502   1
  -6   5   4 442.581 55.1660   2
  -6  -5   4 432.353 80.1114   1
  -6  -5   3 12838.6 375.751   1
   6  -5  -3 12344.9 365.254   1
  -6  -5   3 12434.4 304.639   2
  -6   5   3 12872.6 197.220   2
   6   5  -3 12773.6 412.382   1
  -6  -5   2 210.383 62.9405   1
   6  -5  -2 189.040 60.4146   1
  -6  -5   2 139.907 43.4419   2
   6   5  -2 90.6151 49.9011   1
   6   5  -1 4927.08 237.876   1
  -6  -5   1 4550.61 173.431   2
  -6  -5   1 5062.37 235.054   1
   6  -5  -1 4796.65 239.369   1
   6   5   0 2965.19 135.019   2
   6   5   0 2926.67 186.001   1
   6  -5   0 2760.99 193.180   1
  -6  -5   0 2645.27 140.410   2
   6   5   1 5167.16 192.926   2
  -6  -5  -1 5126.35 210.248   2
   6   5   1 5378.96 244.483   1
   6  -5   2 256.505 30.4860   2
   6   5   2 431.627 69.5105   2
   6  -5   2 272.630 37.4653   2
   6   5   2 398.499 81.2701   1
   6   5   3 6103.01 267.747   1
   6   5   3 5963.54 241.168   2
   6  -5   3 5979.54 192.233   2
   6   5   4 1626.72 146.343   1
   6   5   4 1778.85 151.782   2
   6  -5   4 1694.10 126.869   2
   6  -5   5 155.708 56.3223   2
   6   5   5 246.869 66.9729   1
   6   5   5 172.446 66.8246   2
   6   5   6 437.410 89.3330   1
   6   5   6 584.523 105.161   2
  -6   6  12 3105.38 312.012   2
  -6   6  11 1348.92 191.358   2
  -6   6  10 3051.23 265.704   2
  -6   6   9 2377.21 171.677   1
  -6   6   9 2418.44 225.309   2
  -6   6   8 7858.45 366.571   2
  -6   6   8 8029.83 303.102   1
  -6   6   7 4489.37 251.961   2
  -6   6   7 4523.59 227.208   1
  -6   6   6 432.345 83.5004   2
   6  -6  -6 455.116 87.3134   1
  -6  -6   5 3600.77 190.692   2
  -6  -6   5 3456.83 222.297   1
   6  -6  -5 3413.45 198.498   1
  -6   6   5 3551.35 178.526   2
   6  -6  -4 10768.3 344.122   1
  -6  -6   4 10040.9 352.546   1
  -6   6   4 10927.4 253.995   2
  -6  -6   3 418.062 67.8738   2
   6  -6  -3 524.596 86.7331   1
  -6   6   3 420.593 39.4747   2
  -6  -6   3 528.308 89.7926   1
   6  -6  -2 6823.91 279.093   1
  -6  -6   2 6783.23 271.174   1
  -6  -6   2 6559.58 225.193   2
   6   6  -2 6778.36 295.443   1
   6   6  -1 2377.77 130.759   2
  -6  -6   1 2134.35 129.556   2
   6   6  -1 2250.32 167.463   1
  -6  -6   1 2502.13 169.176   1
   6  -6  -1 2011.69 161.410   1
   6   6   0 3092.68 150.131   2
   6   6   0 3274.82 194.645   1
  -6  -6   0 2958.58 157.611   2
  -6  -6  -1 5682.30 232.644   2
   6   6   1 5831.44 217.952   2
   6   6   1 6310.03 266.654   1
   6  -6   2 5661.35 131.563   2
   6   6   2 5552.87 223.900   2
   6   6   2 6074.26 264.571   1
   6  -6   2 5190.31 135.101   2
   6  -6   3 4644.21 173.947   2
   6  -6   3 4512.10 150.986   2
   6   6   3 4512.36 229.745   1
   6   6   3 4715.52 221.382   2
  -6  -6  -3 4630.95 248.534   2
   6  -6   4 1997.00 135.163   2
   6   6   4 1771.01 152.014   1
   6   6   4 2250.65 168.815   2
   6   6   5 232.728 66.2330   2
   6   6   5 259.360 75.1170   1
   6   6   6 1049.28 139.741   2
  -6   7  12 2053.79 251.638   2
  -6   7  11 269.745 95.7142   2
  -6   7  10 1348.99 178.484   2
  -6   7   9 10877.8 465.585   2
  -6   7   9 10608.1 351.794   1
  -6   7   8 168.166 77.5077   2
  -6   7   8 121.818 56.7306   1
   6  -7  -7 1731.63 159.702   1
  -6   7   7 1465.65 152.422   2
  -6  -7   6 2432.40 180.836   2
   6  -7  -6 1796.05 149.704   1
  -6   7   6 1952.25 153.888   2
  -6   7   5 533.799 74.6017   2
  -6  -7   5 527.971 81.0668   2
   6  -7  -5 560.611 87.9338   1
  -6  -7   5 496.132 88.7211   1
   6  -7  -4 2319.73 162.464   1
  -6  -7   4 2256.87 174.518   1
  -6   7   4 2279.58 121.246   2
   6  -7  -3 22906.2 506.512   1
  -6  -7   3 23319.4 519.840   1
  -6   7   3 23385.7 298.045   2
   6  -7  -2 653.336 97.8087   1
  -6  -7   2 622.028 90.1856   1
  -6  -7   2 639.413 81.1099   2
   6  -7  -1 104.381 44.4671   1
   6   7  -1 111.970 41.5201   2
  -6  -7   1 37.6901 38.5909   1
   6   7  -1 152.615 59.9786   1
  -6  -7   1 103.408 42.3795   2
   6   7   0 3486.62 172.531   2
   6   7   0 3741.78 211.898   1
   6   7   1 6271.99 234.739   2
   6   7   1 6407.48 273.187   1
   6  -7   2 60.5168 24.2965   2
   6  -7   2 33.8750 17.7743   2
   6   7   2 61.4432 52.9661   1
   6   7   2 49.2070 48.2185   2
  -6  -7  -2 84.0975 54.8887   2
   6  -7   3 10313.2 260.213   2
   6  -7   3 10759.9 236.284   2
   6   7   3 10182.6 334.785   2
  -6  -7  -3 9592.58 363.354   2
   6   7   3 9855.93 338.894   1
   6  -7   4 1491.74 120.767   2
   6   7   4 1506.98 140.084   1
   6   7   4 1648.73 148.761   2
   6   7   5 94.1067 64.4538   2
   6   7   5 113.518 47.0982   1
   6   7   6 1235.16 156.415   2
  -6   8  12 1992.00 253.770   2
  -6   8  11 3621.67 313.247   2
  -6   8  10 3551.50 288.448   2
  -6   8   9 184.774 85.7755   2
  -6   8   9 235.721 64.0232   1
  -6   8   8 11200.1 438.550   2
  -6   8   7 972.703 124.710   2
   6  -8  -7 1303.73 134.559   1
  -6  -8   6 1057.12 122.190   2
  -6   8   6 1049.05 120.867   2
   6  -8  -6 877.710 114.135   1
  -6  -8   5 1567.74 133.231   2
   6  -8  -5 1682.18 142.203   1
  -6   8   5 1725.55 129.995   2
  -6  -8   4 14011.3 372.532   2
   6  -8  -4 14029.7 396.662   1
  -6  -8   4 14375.3 434.311   1
  -6   8   4 13927.9 302.889   2
   6  -8  -3 37.6085 53.2897   1
  -6   8   3 32.7248 31.7107   2
  -6  -8   3 35.0243 46.4421   1
  -6   8   2 6967.54 145.826   2
  -6  -8   2 8094.77 303.525   1
   6  -8  -2 7970.53 311.627   1
  -6  -8   1 6536.19 266.341   1
   6   8  -1 5987.07 229.838   2
   6  -8  -1 6811.60 301.826   1
   6   8   0 368.763 67.4516   2
   6   8   0 433.917 82.6091   1
  -6  -8  -1 5812.73 255.802   2
   6   8   1 6291.21 246.166   2
   6  -8   1 4623.91 104.830   2
   6  -8   1 4557.19 98.4305   2
   6   8   1 6377.23 277.755   1
  -6  -8  -2 2031.09 165.033   2
   6  -8   2 2113.65 99.6557   2
   6  -8   2 2303.78 97.1414   2
   6   8   2 2185.23 156.788   2
   6   8   2 2269.95 166.129   1
   6  -8   3 1522.52 94.7260   2
   6  -8   3 1513.38 103.805   2
  -6  -8  -3 1713.11 164.857   2
   6   8   3 1452.86 138.144   2
   6   8   3 1622.99 143.292   1
   6  -8   4 2751.77 160.134   2
   6   8   4 2652.69 190.696   2
   6   8   4 2411.03 171.794   1
   6   8   5 1909.47 156.807   1
   6   8   5 1928.82 177.013   2
   6   8   6 1905.06 190.974   2
  -6   9  12 1835.81 239.705   2
  -6   9  11 196.324 113.012   2
  -6   9  10 3888.47 304.003   2
  -6   9   9 2262.81 218.794   2
  -6   9   8 1384.52 166.469   2
  -6   9   7 7694.60 335.223   2
   6  -9  -7 7643.81 317.626   1
  -6  -9   6 2734.48 193.961   2
   6  -9  -6 2812.09 185.586   1
  -6   9   6 2911.45 184.477   2
  -6  -9   5 4217.47 218.811   2
   6  -9  -5 4872.27 236.866   1
  -6   9   5 4668.38 208.123   2
   6  -9  -4 5004.13 240.844   1
  -6  -9   4 5477.36 244.894   2
  -6   9   4 5289.63 193.740   2
  -6  -9   4 5020.03 265.390   1
   6  -9  -3 14221.8 411.169   1
  -6   9   3 14662.8 274.802   2
  -6  -9   3 14177.1 393.274   2
  -6  -9   3 15146.2 432.485   1
   6  -9  -3 15089.5 313.360   2
  -6   9   2 6029.10 157.862   2
  -6  -9   2 7105.37 286.330   1
   6  -9  -2 6626.19 174.204   2
  -6  -9   2 6485.03 264.138   2
   6  -9  -2 6926.40 298.494   1
  -6  -9   1 2505.36 170.140   1
   6   9  -1 2345.57 156.601   2
   6  -9  -1 1850.81 74.9146   2
  -6  -9   1 2249.94 160.608   2
   6   9   0 1149.14 113.790   2
  -6  -9   0 1237.99 122.809   2
  -6  -9   0 1361.22 128.101   1
   6  -9   0 1097.97 52.5626   2
   6   9   1 4169.87 212.517   2
   6  -9   1 3786.39 113.225   2
   6   9   1 4368.17 235.507   1
  -6  -9  -1 4414.59 236.517   2
  -6  -9  -2 145.422 66.1940   2
   6   9   2 158.455 62.6853   2
   6  -9   2 164.585 35.0936   2
   6   9   2 176.774 67.0187   1
   6  -9   2 66.1065 28.1893   2
  -6  -9  -3 5162.84 283.149   2
   6  -9   3 4870.01 189.678   2
   6   9   3 4908.23 245.751   2
   6   9   3 4852.94 242.552   1
   6   9   4 187.053 61.5131   2
   6  -9   4 100.776 48.0071   2
   6   9   4 141.123 59.3612   1
   6   9   5 202.084 79.6058   2
   6   9   6 1345.51 167.132   2
  -6  10  12 130.505 95.3530   2
  -6  10  11 2008.31 238.711   2
  -6  10  10 403.204 111.639   2
  -6  10   9 525.878 111.626   2
  -6  10   8 8329.00 377.857   2
  -6  10   7 794.594 115.407   2
   6 -10  -7 945.775 117.016   1
   6 -10  -6 89.6730 55.2312   1
  -6  10   6 102.458 54.9888   2
  -6 -10   5 6377.99 279.295   2
   6 -10  -5 6367.04 276.171   1
  -6  10   5 6495.59 253.533   2
   6 -10  -4 5009.38 246.344   1
  -6 -10   4 4882.82 241.202   2
  -6  10   4 5260.44 198.104   2
   6 -10  -4 5510.84 228.993   2
  -6 -10   3 35.8973 53.6155   1
   6 -10  -3 28.9419 49.8873   1
  -6  10   3 9.31467 29.0484   2
  -6 -10   3 41.3526 38.9348   2
   6 -10  -3 26.3371 37.3676   2
  -6  10   2 4007.61 142.187   2
   6 -10  -2 4037.81 151.991   2
  -6 -10   2 4150.23 224.519   1
  -6 -10   2 3875.64 216.683   2
   6 -10  -2 4254.04 239.990   1
   6 -10  -1 3129.46 117.915   2
  -6 -10   1 3781.58 207.771   1
   6  10  -1 3558.43 197.919   2
  -6 -10   1 3249.61 200.851   2
  -6 -10   0 56.6290 45.0366   1
  -6 -10   0 34.8282 53.1704   2
   6 -10   0 30.2700 20.8130   2
   6  10   0-2.48456 40.0583   2
   6  10   1 2253.64 164.395   2
   6 -10   1 2099.62 97.3582   2
  -6 -10  -1 2202.40 178.979   2
  -6 -10  -2 6326.40 311.776   2
   6  10   2 6363.23 280.644   2
   6 -10   2 6507.30 188.008   2
   6  10   2 6883.38 297.685   1
   6  10   3 42.0113 55.9116   1
   6  10   3 49.8530 57.4855   2
   6 -10   3 32.9597 34.5424   2
   6  10   4 283.844 79.7329   2
   6  10   4 256.417 65.5070   1
   6  10   5 5935.13 317.112   2
   6  10   6 264.130 90.8226   2
  -6  11  11 320.944 113.846   2
  -6  11  10 1162.96 173.625   2
  -6  11   9 974.315 151.516   2
  -6  11   8 250.598 80.3449   2
  -6  11   7 10293.7 388.896   2
   6 -11  -7 9909.58 357.558   1
   6 -11  -6 5915.56 272.028   1
  -6  11   6 6029.85 274.114   2
  -6 -11   5 5976.24 278.216   2
   6 -11  -5 6458.65 278.098   1
   6 -11  -5 6327.96 281.028   2
  -6  11   5 6500.05 258.795   2
   6 -11  -4 1407.64 133.772   1
  -6 -11   4 1601.92 146.325   2
   6 -11  -4 1714.76 138.239   2
  -6  11   4 1609.33 115.406   2
  -6  11   3 1304.68 98.2709   2
   6 -11  -3 1563.52 117.540   2
  -6 -11   3 1493.28 142.496   2
  -6 -11   3 1541.17 147.062   1
   6 -11  -3 1305.08 138.515   1
  -6  11   2 825.544 74.0704   2
   6 -11  -2 967.125 85.5188   2
  -6 -11   2 1092.71 124.553   1
  -6 -11   2 932.211 116.391   2
   6 -11  -2 874.133 111.862   1
   6  11  -1 465.089 86.6681   2
   6 -11  -1 460.216 53.0768   2
  -6 -11   1 370.837 71.9130   1
  -6 -11   1 440.762 86.1323   2
   6  11   0 3427.83 200.943   2
  -6 -11   0 3050.83 206.150   2
   6 -11   0 3127.81 125.630   2
  -6 -11   0 4020.10 212.735   1
   6  11   1 3499.59 207.426   2
   6 -11   1 3027.07 129.502   2
  -6 -11  -1 3298.21 225.208   2
  -6 -11  -2 348.975 96.1240   2
   6  11   2 614.169 96.3592   2
   6 -11   2 541.098 65.0277   2
   6  11   3 1758.90 162.104   2
   6  11   4 1156.55 140.409   2
   6  11   5 243.652 89.3261   2
   6  11   6 1660.86 180.979   2
  -6  12  11 1857.03 231.518   2
  -6  12  10 122.114 75.0169   2
  -6  12   9 1475.63 178.088   2
  -6  12   8 1861.31 189.746   2
  -6  12   7 3130.72 223.915   2
   6 -12  -7 3585.44 217.408   1
   6 -12  -6 122.162 60.1255   1
   6 -12  -6 107.085 57.6590   2
  -6  12   6 77.6545 55.3680   2
   6 -12  -5 6933.42 291.023   1
   6 -12  -5 7567.69 317.888   2
  -6  12   5 6853.42 267.820   2
   6 -12  -4 514.232 95.2664   1
  -6 -12   4 390.739 82.5149   2
  -6  12   4 435.785 72.1117   2
   6 -12  -4 474.479 81.3465   2
   6 -12  -3 949.481 119.145   1
  -6  12   3 859.026 84.5695   2
   6 -12  -3 917.836 98.3298   2
  -6 -12   3 1058.72 125.631   2
   6  12  -2 884.167 112.211   2
  -6  12   2 765.269 74.7835   2
   6 -12  -2 806.025 82.1790   2
  -6 -12   2 819.618 118.463   2
  -6 -12   2 850.388 108.275   1
   6  12  -1 3691.24 223.229   2
  -6 -12   1 3992.38 220.296   1
  -6 -12   1 3670.94 234.123   2
   6 -12  -1 3926.89 162.062   2
  -6 -12   0 200.336 62.6726   1
   6  12   0 243.454 73.9027   2
   6 -12   0 276.238 48.8450   2
  -6 -12   0 277.897 80.8782   2
   6  12   1 3525.84 215.249   2
   6 -12   1 3506.60 152.007   2
  -6 -12  -1 3620.38 244.696   2
   6  12   2 4369.97 251.677   2
   6  12   3 747.876 117.665   2
   6  12   4 845.602 126.479   2
   6  12   5 1530.43 168.710   2
   6  12   6 406.687 104.519   2
  -6  13  11 103.852 94.7010   2
  -6  13  10 1193.73 174.629   2
  -6  13   9 2715.21 247.028   2
  -6  13   8 309.663 96.1892   2
   6 -13  -7 57.9866 55.0337   1
  -6  13   7 67.5295 65.6376   2
   6 -13  -6 8241.23 319.230   1
   6 -13  -6 7991.19 362.294   2
  -6  13   6 8204.08 329.628   2
   6 -13  -5 302.033 75.1123   1
  -6  13   5 356.891 76.1607   2
   6 -13  -5 459.050 90.4393   2
   6 -13  -4 37.0928 46.8880   1
  -6  13   4 148.761 49.2983   2
   6 -13  -4 165.626 65.9914   2
   6 -13  -3 4060.75 208.089   2
  -6  13   3 4144.27 186.727   2
   6 -13  -3 3846.62 229.862   1
   6  13  -2 699.385 108.412   2
  -6  13   2 619.731 72.5194   2
   6 -13  -2 729.816 87.3472   2
  -6 -13   2 696.513 113.901   2
  -6 -13   2 697.685 105.005   1
   6 -13  -1 633.370 75.2259   2
   6  13  -1 381.988 85.7396   2
  -6 -13   1 689.640 98.4761   1
  -6 -13   1 537.515 104.718   2
   6  13   0 8321.07 335.618   2
   6 -13   0 8332.98 246.457   2
  -6 -13   0 9481.51 331.759   1
   6  13   1 601.466 96.8637   2
   6 -13   1 659.625 76.1086   2
   6  13   2 116.899 68.5793   2
   6  13   3 1267.20 147.869   2
   6  13   4 3104.93 237.316   2
   6  13   5 475.456 110.268   2
   6  13   6 1216.76 170.102   2
  -6  14  11 3014.62 294.806   2
  -6  14  10 636.959 140.715   2
  -6  14   9 2487.39 234.671   2
  -6  14   8 481.529 102.526   2
  -6  14   7 4141.95 261.970   2
   6 -14  -7 4246.50 233.126   1
   6 -14  -6 252.920 71.2779   1
  -6  14   6 167.051 63.3126   2
   6 -14  -5 9302.44 339.585   1
   6 -14  -5 9246.16 370.820   2
  -6  14   5 9583.34 330.942   2
   6 -14  -4 1762.63 158.995   1
   6 -14  -4 1890.65 161.025   2
  -6  14   4 1802.40 138.908   2
   6 -14  -3 426.363 90.2582   1
  -6  14   3 557.272 81.1412   2
   6 -14  -3 591.722 91.5008   2
   6 -14  -2 3857.98 196.183   2
   6  14  -2 3265.04 223.363   2
  -6  14   2 3733.53 183.280   2
   6  14  -1 5176.02 278.508   2
  -6 -14   1 6266.30 283.703   1
   6 -14  -1 5756.10 226.413   2
  -6 -14   0 110.262 56.5608   1
   6  14   0-45.6526 49.8931   2
   6 -14   0 65.4888 42.3107   2
   6  14   1 2101.88 181.632   2
   6  14   2 231.984 76.5368   2
   6  14   3 77.3292 55.6947   2
   6  14   4 1628.64 177.234   2
   6  14   5 3413.54 263.488   2
   6  14   6 182.480 86.1488   2
  -6  15  10 4520.01 334.993   2
  -6  15   9 1333.76 176.405   2
  -6  15   8 804.758 136.083   2
  -6  15   7 28.6095 55.5477   2
   6 -15  -7-15.4819 49.3994   1
   6 -15  -6 2507.74 182.354   1
  -6  15   6 2651.49 194.229   2
   6 -15  -5 623.831 102.047   1
  -6  15   5 654.872 98.4078   2
   6 -15  -5 412.727 98.8256   2
   6 -15  -4 2249.42 181.108   1
   6 -15  -4 2150.19 174.669   2
  -6  15   4 2089.91 156.919   2
   6 -15  -3 2327.54 172.674   2
  -6  15   3 2351.51 157.883   2
   6 -15  -3 2564.85 199.726   1
   6  15  -2 2475.54 203.257   2
  -6  15   2 2688.68 165.133   2
   6 -15  -2 2655.57 173.661   2
   6 -15  -1 111.499 55.9424   2
   6  15  -1 46.1128 57.9515   2
  -6 -15   1 171.131 67.4683   1
  -6 -15   0 6950.90 290.652   1
   6  15   0 6199.98 309.986   2
   6 -15   0 5978.89 242.021   2
   6  15   1 149.078 63.7379   2
   6  15   2 446.979 102.569   2
   6  15   3 825.535 129.995   2
   6  15   4 3279.00 254.973   2
   6  15   5 385.152 109.046   2
  -6  16  10 582.933 145.026   2
  -6  16   9-43.2950 61.7343   2
  -6  16   8 753.786 135.816   2
  -6  16   7 3392.48 244.147   2
   6 -16  -7 3432.43 211.413   1
  -6  16   6 35.6093 58.9456   2
   6 -16  -6 23.3951 51.2456   1
   6 -16  -5 5261.38 265.163   1
  -6  16   5 5219.25 261.051   2
   6 -16  -4 499.852 96.0407   1
  -6  16   4 438.841 82.7944   2
   6 -16  -4 492.505 101.845   2
  -6  16   3 605.735 88.7920   2
   6 -16  -3 600.752 93.2781   2
   6 -16  -3 552.771 102.195   1
   6  16  -2 76.1499 54.8188   2
  -6  16   2 126.726 55.4920   2
   6 -16  -2 1.73908 42.9779   2
   6  16  -1 11502.5 439.653   2
   6 -16  -1 12459.1 372.575   2
   6  16   0 40.3036 54.1443   2
   6  16   1 1762.22 176.361   2
   6  16   2 726.444 116.368   2
   6  16   3 196.543 85.7160   2
   6  16   4 150.177 87.8368   2
   6  16   5 4226.31 305.569   2
  -6  17  10 4803.90 354.999   2
  -6  17   9 20.3955 65.8194   2
  -6  17   8 543.708 117.013   2
  -6  17   7 695.889 121.003   2
   6 -17  -7 631.493 101.454   1
   6 -17  -6 4636.77 247.815   1
  -6  17   6 4633.96 269.457   2
   6 -17  -5 464.782 91.7484   1
  -6  17   5 390.515 81.9845   2
   6 -17  -4 5526.40 284.457   1
   6 -17  -4 6478.18 325.833   2
  -6  17   4 5406.47 260.299   2
  -6  17   3 61.3691 48.4954   2
   6 -17  -3 6.68824 48.5163   1
   6  17  -2 3785.32 264.111   2
  -6  17   2 3844.91 214.698   2
   6 -17  -2 4017.94 233.999   2
   6  17  -1 397.272 96.2943   2
   6  17   0 3122.74 237.761   2
   6  17   1 213.969 79.9472   2
   6  17   2 595.954 116.915   2
   6  17   3 75.2553 74.9152   2
   6  17   4 2193.64 224.160   2
   6  17   5-23.1508 66.0010   2
  -6  18  10 598.385 147.830   2
  -6  18   9 650.627 134.125   2
  -6  18   8 358.492 97.6105   2
  -6  18   7 2552.67 215.276   2
  -6  18   6 10.2878 57.2020   2
   6 -18  -6 49.2963 55.9452   1
   6 -18  -5 6695.70 305.811   1
  -6  18   5 6806.98 318.477   2
   6 -18  -4 376.685 86.7750   1
  -6  18   4 330.719 76.9180   2
  -6  18   3 5.66705 41.7371   2
   6 -18  -3 21.9501 49.3307   1
   6  18  -2 62.5983 67.9591   2
  -6  18   2 85.5458 52.3519   2
   6  18  -1 4450.53 291.800   2
   6  18   0 85.2260 62.3228   2
   6  18   1 2282.60 215.058   2
   6  18   2 426.779 103.693   2
   6  18   3 968.474 153.035   2
   6  18   4 148.176 81.8960   2
  -6  19   9-55.3281 69.4760   2
  -6  19   8 189.376 92.1125   2
  -6  19   7 427.491 105.975   2
   6 -19  -6 3629.68 222.304   1
  -6  19   6 3725.30 256.017   2
   6 -19  -5 170.166 68.4590   1
  -6  19   5 213.824 75.7481   2
   6 -19  -4 414.493 90.7069   1
  -6  19   4 583.930 98.0486   2
  -6  19   3 172.663 66.9745   2
   6 -19  -3-37.3405 56.8158   1
   6  19  -2 656.647 124.523   2
  -6  19   2 761.886 106.347   2
   6  19  -1 137.917 66.4774   2
   6  19   0 4492.53 300.272   2
   6  19   1 55.4733 53.6636   2
   6  19   2 171.317 84.0944   2
   6  19   3 73.7168 70.6355   2
   6  19   4 2869.29 263.519   2
  -6  20   9 1426.79 194.529   2
  -6  20   8-44.8879 54.1976   2
  -6  20   7 3079.06 245.499   2
  -6  20   6 90.9323 74.3072   2
   6 -20  -5 4743.93 266.304   1
  -6  20   5 5066.09 292.982   2
   6 -20  -4 215.949 78.8799   1
  -6  20   4 324.607 84.1855   2
  -6  20   3 123.702 64.2429   2
   6 -20  -3-70.7269 54.0391   1
  -6  20   2 173.936 66.3049   2
   6  20  -1 3050.78 257.994   2
   6  20   0 202.884 95.0836   2
   6  20   1 2601.34 239.827   2
   6  20   2 153.229 81.1760   2
   6  20   3 961.284 157.692   2
  -6  21   8 224.299 100.868   2
  -6  21   7 18.9768 59.2272   2
  -6  21   6 5151.88 313.140   2
   6 -21  -5 283.154 77.9899   1
  -6  21   5 250.098 84.6229   2
   6 -21  -4 244.160 77.5989   1
  -6  21   4 232.600 76.5309   2
  -6  21   3 27.4903 46.6075   2
   6 -21  -3 66.5599 64.4174   1
  -6  21   2 1578.45 161.908   2
   6  21  -1 181.847 89.4236   2
   6  21   0 5205.42 338.513   2
   6  21   1 450.702 110.783   2
   6  21   2 61.5635 59.1620   2
  -6  22   8 50.0463 57.0443   2
  -6  22   7 1295.20 174.602   2
  -6  22   6-10.6050 53.0757   2
  -6  22   5 5318.04 313.116   2
   6 -22  -4 119.915 64.2639   1
  -6  22   4-28.5865 59.8050   2
  -6  22   3 131.876 66.4551   2
   6 -22  -3-129.985 70.5817   1
   6  22  -1 4448.65 325.791   2
   6  22   0 246.448 90.1755   2
   6  22   1 1021.05 159.005   2
  -6  23   7 340.258 107.549   2
  -6  23   6 2590.81 239.269   2
  -6  23   5 189.714 85.3861   2
  -6  23   4 1484.83 166.398   2
   6 -23  -4 1604.04 174.317   1
  -6  23   3 371.372 89.2707   2
   6 -23  -3 319.726 94.2202   1
   6  23  -1 136.319 82.8575   2
  -6  24   6 163.410 83.9188   2
  -6  24   5 2122.24 211.478   2
  -6  24   4 66.1675 56.9801   2
   6 -24  -3 81.3068 61.1706   1
  -7   0  12 46.6499 95.1004   2
  -7   0  11 3058.84 279.442   2
  -7   0  10-89.9428 73.8868   2
  -7   0   9-2.69279 61.9627   2
  -7   0   8 25.7842 52.2041   2
  -7   0   7 20927.4 537.360   2
  -7   0   6 84.7147 57.6028   2
   7   0  -5 5474.94 287.071   1
   7   0  -4-2.79200 51.1740   1
  -7   0   4 20.0879 29.4090   2
  -7   0   4-3.41644 37.0510   1
  -7   0   3 1000.64 53.9393   2
  -7   0   3 1025.21 61.8046   2
   7   0  -3 1127.75 131.330   1
   7   0  -2 76.9586 53.0871   1
   7   0  -1 11091.5 378.244   1
   7   0   0 131.956 67.3703   1
   7   0   1 6621.84 306.482   1
   7   0   2 70.3995 61.4842   1
   7   0   2 10.1719 19.7506   2
   7   0   3 5347.27 294.162   1
   7   0   3 5657.26 183.855   2
   7   0   4 114.998 66.7219   1
   7   0   5 1656.78 175.933   1
   7   0   6 87.1463 71.4797   1
  -7   1  12 5629.45 396.353   2
  -7  -1  12 5487.19 402.129   2
  -7   1  11 195.454 95.4424   2
  -7  -1  11 148.556 88.8189   2
  -7   1  10 4288.76 312.046   2
  -7  -1  10 4085.42 309.348   2
  -7   1   9 701.561 131.854   2
  -7  -1   9 461.445 102.684   2
  -7   1   8 1363.88 158.484   2
  -7   1   7 71.7594 54.9639   2
  -7   1   6 25085.3 535.971   2
   7  -1  -6 24021.5 613.790   1
   7   1  -5 93.8897 54.8185   1
   7  -1  -5 120.777 65.0926   1
  -7   1   5 131.712 44.0408   2
  -7  -1   4-30.3908 39.4863   1
  -7  -1   4 47.0138 30.6404   2
  -7   1   4 34.7584 24.2310   2
   7   1  -4-12.0238 52.8983   1
  -7   1   4 28.9980 30.7294   2
   7  -1  -4 64.4724 51.6993   1
  -7   1   4-1.97001 40.8973   1
  -7   1   3 266.427 26.4720   2
   7  -1  -3 393.389 83.2096   1
  -7   1   3 346.162 25.9829   2
  -7  -1   3 392.177 42.1276   2
   7   1  -3 565.832 101.228   1
  -7  -1   3 313.057 76.4962   1
   7  -1  -2 3287.47 209.705   1
   7   1  -2 3415.71 214.412   1
   7  -1  -1 1563.11 147.409   1
   7   1  -1 1547.15 149.114   1
   7   1   0 20637.2 516.283   1
   7  -1   0 20648.4 527.326   1
   7   1   1 465.723 35.8486   2
   7  -1   1 595.040 104.215   1
   7   1   1 663.186 104.161   1
   7  -1   2 462.745 91.6714   1
   7  -1   2 482.990 37.5027   2
   7   1   2 566.654 55.8420   2
   7   1   2 674.736 113.818   1
   7  -1   3 121.699 64.1863   1
   7   1   3 111.449 67.1078   1
   7   1   3 134.465 44.7484   2
   7  -1   3 234.049 48.4234   2
   7   1   4 4429.10 271.226   1
   7  -1   4 4374.95 280.923   1
   7  -1   5 146.884 82.7237   1
   7   1   5 192.707 79.5308   1
   7   1   6 2081.37 204.359   1
   7  -1   6 2016.79 203.359   1
  -7   2  12 385.245 134.494   2
  -7  -2  12 458.491 148.501   2
  -7   2  11 7971.08 442.089   2
  -7  -2  11 8163.31 461.950   2
  -7   2  10 268.779 102.467   2
  -7  -2  10 184.016 88.7895   2
  -7   2   9-1.68029 54.7389   2
  -7   2   8 107.280 64.8374   2
  -7   2   7 7492.32 321.423   2
   7  -2  -6 1062.65 145.073   1
  -7   2   6 1115.12 117.703   2
  -7  -2   5 8843.37 267.835   2
  -7   2   5 9425.00 277.613   2
   7  -2  -5 8998.11 358.093   1
   7   2  -4 983.687 132.764   1
  -7   2   4 774.088 68.3344   2
  -7  -2   4 899.597 78.6483   2
   7  -2  -4 727.681 108.433   1
   7   2  -3 801.943 114.031   1
  -7  -2   3 852.882 112.320   1
   7  -2  -3 1039.74 121.698   1
  -7  -2   3 794.242 64.6895   2
   7   2  -2 577.423 97.4812   1
  -7  -2   2 427.984 41.1076   2
   7  -2  -2 665.467 101.072   1
   7  -2  -1 15461.5 451.578   1
   7   2  -1 15310.5 444.085   1
   7  -2   0 187.182 73.6222   1
   7   2   0 134.339 55.5018   1
   7  -2   1 533.332 99.8877   1
   7   2   1 468.418 44.6287   2
   7   2   1 488.531 91.4481   1
   7  -2   2 793.508 118.625   1
   7   2   2 806.631 70.0963   2
   7   2   2 783.201 111.986   1
   7   2   3 2811.04 208.877   1
   7   2   3 3276.52 155.435   2
   7  -2   3 2954.22 228.359   1
   7  -2   4 206.694 86.6916   1
   7   2   4 351.337 96.4760   1
   7   2   5 3540.07 246.252   1
   7  -2   5 3389.57 258.283   1
   7  -2   6 72.2374 74.4135   1
   7   2   6 68.5304 57.4552   1
  -7   3  12 6936.65 441.681   2
  -7  -3  12 7286.34 471.686   2
  -7   3  11 100.203 95.0642   2
  -7  -3  11 144.494 102.336   2
  -7   3  10 4144.65 305.837   2
  -7   3   9 2080.40 202.124   2
  -7   3   8 397.004 98.6324   2
  -7   3   7 21.7532 49.5949   2
  -7   3   6 8792.02 308.660   2
   7  -3  -6 8751.17 366.447   1
  -7   3   5 96.0669 39.8811   2
   7  -3  -5 15.1292 49.3437   1
  -7  -3   4 5756.86 196.190   2
   7  -3  -4 4911.25 260.081   1
   7   3  -4 4978.90 276.350   1
  -7   3   4 5221.56 158.746   2
  -7  -3   3-11.0906 42.6193   1
   7   3  -3 28.0195 57.5031   1
  -7  -3   3-4.25665 25.1651   2
   7  -3  -3 27.7403 46.0814   1
   7  -3  -2 12025.7 394.123   1
   7   3  -2 12390.0 404.460   1
  -7  -3   2 10575.1 217.711   2
  -7  -3   1 1833.61 90.5673   2
   7  -3  -1 2130.78 175.808   1
   7   3  -1 2146.57 172.663   1
   7  -3   0 3349.36 222.178   1
  -7  -3   0 2900.34 123.242   2
   7   3   0 3141.06 205.603   1
   7   3   1 1161.35 77.3234   2
   7   3   1 1272.98 141.683   1
   7  -3   1 1264.31 151.091   1
   7  -3   2 190.694 68.3287   1
   7   3   2 180.709 44.6882   2
   7   3   2 157.075 73.6500   1
   7  -3   3 24.4871 49.0795   1
   7   3   3 110.823 46.8110   2
   7   3   3 9.94929 50.5466   1
   7   3   4 7963.27 357.777   1
   7  -3   4 7753.21 380.914   1
   7   3   5 412.806 104.757   1
   7  -3   5 214.060 84.1886   1
   7   3   6 2353.70 204.985   1
   7  -3   6 2031.63 216.113   1
  -7   4  12 570.565 157.510   2
  -7  -4  12 619.001 179.694   2
  -7   4  11 7933.33 450.009   2
  -7   4  10 1419.47 184.635   2
  -7   4   9 206.232 86.8278   2
  -7   4   8 46.8089 65.8323   2
  -7   4   7 7282.33 316.331   2
  -7   4   6 11.7498 39.5966   2
   7  -4  -6 97.1869 64.4431   1
   7  -4  -5 11528.4 399.873   1
  -7   4   5 12022.4 301.323   2
  -7  -4   4 977.249 93.8682   2
   7  -4  -4 752.047 106.598   1
  -7   4   4 799.044 61.3456   2
   7   4  -4 860.579 123.404   1
   7   4  -3 1296.62 146.529   1
   7  -4  -3 1186.94 128.861   1
  -7  -4   3 1121.24 89.2374   2
   7   4  -2 177.361 69.5286   1
   7  -4  -2 222.506 70.6167   1
  -7  -4   2 197.069 43.4316   2
  -7  -4   2 138.589 61.7209   1
   7  -4  -1 12908.8 421.652   1
   7   4  -1 12268.2 406.641   1
  -7  -4   1 11237.7 249.866   2
   7   4   0 135.285 38.5229   2
   7  -4   0 131.926 73.3242   1
   7   4   0 57.8084 52.5015   1
  -7  -4   0 160.209 43.7211   2
   7   4   1 372.155 82.1372   1
   7  -4   1 424.366 94.4817   1
   7   4   1 549.460 61.9011   2
  -7  -4  -1 455.274 63.7711   2
   7  -4   2 1039.80 140.375   1
   7   4   2 994.427 88.9873   2
   7   4   2 1074.06 131.085   1
   7   4   3 709.612 84.9458   2
   7   4   3 780.535 117.922   1
   7  -4   3 735.402 122.356   1
   7   4   4 401.938 89.6145   2
   7   4   4 212.025 75.0759   1
   7  -4   4 321.882 99.3329   1
   7   4   5 5348.29 296.106   1
  -7   5  12 3852.23 338.354   2
  -7  -5  12 3570.97 345.557   2
  -7   5  11-3.50764 63.6401   2
  -7   5  10 4240.26 308.766   2
  -7   5   9 1296.75 163.006   2
  -7   5   8 2575.09 212.572   2
  -7   5   7 635.708 103.606   2
   7  -5  -7 778.128 125.822   1
  -7   5   6 16274.8 412.514   2
  -7  -5   6 16418.3 432.484   2
   7  -5  -6 15236.8 470.003   1
  -7   5   5-8.18977 33.9228   2
   7  -5  -5 10.7188 56.9393   1
   7  -5  -4 1764.53 155.588   1
  -7   5   4 1887.46 90.5959   2
   7  -5  -3 3941.01 229.831   1
  -7  -5   3 3601.40 167.065   2
   7   5  -3 3914.53 245.708   1
   7  -5  -2 9738.11 360.947   1
  -7  -5   2 9051.09 248.422   2
   7   5  -2 9981.46 374.140   1
  -7  -5   2 10184.0 361.039   1
   7  -5  -1 5765.33 284.956   1
   7   5  -1 5662.64 281.729   1
  -7  -5   1 4663.45 178.487   2
  -7  -5   0 8577.54 252.293   2
   7   5   0 8776.74 236.601   2
   7   5   0 9390.93 354.363   1
   7  -5   0 9266.77 374.820   1
   7  -5   1 471.568 100.370   1
   7   5   1 540.088 97.3455   1
   7   5   1 403.910 60.1208   2
  -7  -5  -1 422.021 66.7144   2
   7   5   2 139.570 60.3405   1
   7   5   2 244.112 58.9144   2
   7  -5   2 210.923 78.5330   1
   7   5   3 1458.51 150.497   1
   7   5   3 1378.57 119.764   2
   7   5   4 7152.83 330.912   1
   7   5   4 7534.68 292.699   2
   7   5   5 341.306 96.0485   1
  -7   6  12 42.5232 83.8094   2
  -7   6  11 2050.03 229.798   2
  -7   6  10 2030.29 220.296   2
  -7   6   9 478.035 119.904   2
  -7   6   8 379.431 85.4283   2
  -7   6   7 8220.56 329.614   2
   7  -6  -7 8072.01 353.907   1
  -7  -6   6 1822.88 149.815   2
   7  -6  -6 1602.66 158.419   1
  -7   6   6 1444.16 128.055   2
  -7  -6   5 7392.35 268.592   2
   7  -6  -5 7022.85 311.969   1
  -7   6   5 7671.75 237.904   2
   7  -6  -4 2949.25 200.337   1
  -7   6   4 2888.07 113.562   2
  -7  -6   3 555.028 73.9949   2
   7  -6  -3 694.065 105.315   1
   7  -6  -2 126.559 66.5629   1
   7   6  -2 104.237 55.3791   1
  -7  -6   2 115.361 42.5513   2
   7  -6  -1 10529.8 388.792   1
   7   6  -1 10366.1 378.981   1
  -7  -6   1 9491.42 273.376   2
   7  -6   0 106.242 67.7375   1
   7   6   0 65.1504 47.9088   2
  -7  -6   0 32.2652 32.6230   2
   7   6   0 49.8519 52.9525   1
   7   6   1 1399.17 110.890   2
   7   6   1 1259.24 135.874   1
   7  -6   1 1398.49 158.589   1
   7   6   2 270.493 79.6371   1
   7   6   2 293.452 63.9853   2
   7   6   3 1656.91 138.900   2
   7   6   3 1602.18 160.361   1
   7   6   4 1194.46 141.799   1
   7   6   4 993.748 115.099   2
   7   6   5 1445.34 154.618   1
  -7   7  12 2073.86 251.161   2
  -7   7  11 282.484 112.983   2
  -7   7  10 1479.12 194.225   2
  -7   7   9 1169.37 159.594   2
  -7   7   8 447.562 98.7604   2
  -7   7   7 414.299 91.7498   2
   7  -7  -7 439.242 96.0345   1
  -7  -7   6 13652.9 406.229   2
   7  -7  -6 13709.4 442.171   1
  -7   7   6 13862.2 382.017   2
   7  -7  -5 219.096 71.1332   1
  -7  -7   5 107.805 48.3617   2
  -7   7   5 223.587 50.6695   2
  -7  -7   4 121.967 48.1630   2
  -7   7   4 80.2796 29.7521   2
   7  -7  -4 102.123 57.8077   1
   7  -7  -3 4784.25 258.144   1
   7  -7  -2 3678.68 231.167   1
   7   7  -2 3760.64 246.640   1
   7   7  -1 273.866 78.2627   1
   7  -7  -1 377.279 95.7071   1
   7   7   0 8750.42 273.569   2
   7   7   0 8531.67 350.501   1
   7  -7   0 8631.91 374.970   1
   7   7   1 930.247 100.850   2
   7   7   1 904.972 120.884   1
   7   7   2 541.504 83.8943   2
   7   7   2 493.254 95.2430   1
  -7  -7  -2 363.032 76.2623   2
   7   7   3 1580.12 139.499   2
   7   7   3 1295.32 140.636   1
   7   7   4 1573.32 141.845   2
   7   7   4 1595.41 158.957   1
  -7   8  12 302.542 128.948   2
  -7   8  11 2072.99 237.231   2
  -7   8  10 82.6723 63.0831   2
  -7   8   9 103.069 60.2011   2
  -7   8   8 6863.34 340.308   2
   7  -8  -7 4784.15 273.328   1
  -7   8   7 4966.37 263.154   2
  -7  -8   6 2611.18 184.344   2
   7  -8  -6 2272.74 186.864   1
  -7   8   6 2330.29 158.023   2
   7  -8  -5 19.3986 48.0347   1
  -7  -8   5 26.9531 34.8036   2
  -7   8   5 18.7914 36.1981   2
   7  -8  -4 4409.49 247.888   1
  -7  -8   4 3963.35 211.512   2
  -7   8   4 4177.42 146.060   2
  -7   8   3 43.9822 16.7336   2
   7  -8  -3 43.0287 63.0877   1
  -7  -8   3 81.7667 50.7583   2
   7  -8  -2 5091.75 272.201   1
   7   8  -1 934.829 97.8156   2
   7  -8  -1 1055.90 135.720   1
   7   8  -1 1020.95 134.033   1
   7   8   0 164.112 69.1740   1
   7   8   0 82.6840 50.4926   2
   7  -8   0 86.6387 64.9923   1
  -7  -8  -1 3476.46 205.681   2
   7   8   1 3753.09 197.417   2
   7   8   1 3901.29 236.865   1
   7   8   2 2264.42 160.855   2
  -7  -8  -2 2279.06 177.471   2
   7   8   2 2525.69 193.960   1
   7   8   3 1903.76 157.026   2
   7   8   3 1771.42 160.527   1
   7   8   4 104.641 62.4035   2
   7   8   4 98.4062 49.3455   1
  -7   9  12 1685.55 230.440   2
  -7   9  11 270.147 114.829   2
  -7   9  10 2519.49 245.286   2
  -7   9   9 2057.93 202.184   2
  -7   9   8 2789.43 220.177   2
   7  -9  -7 2120.02 180.163   1
  -7   9   7 2086.42 175.156   2
  -7  -9   6 3541.16 215.889   2
   7  -9  -6 3629.13 228.245   1
  -7   9   6 3312.89 191.980   2
  -7  -9   5 2625.59 180.270   2
   7  -9  -5 2676.74 195.606   1
  -7   9   5 3007.67 157.552   2
   7  -9  -4 1793.27 165.875   1
  -7  -9   4 1825.29 148.585   2
  -7   9   4 1906.62 104.192   2
   7  -9  -3 4633.87 259.356   1
  -7   9   3 3755.84 117.434   2
  -7  -9   3 4440.04 227.045   2
   7  -9  -2 1473.32 155.099   1
  -7  -9   2 1274.46 126.326   2
   7  -9  -1 57.3568 62.9114   1
   7   9  -1 78.1095 45.1360   2
  -7  -9   1 56.6660 41.2621   2
   7   9   0 2550.22 167.721   2
  -7  -9   0 3054.20 194.688   2
   7   9   0 2896.88 217.062   1
  -7  -9  -1 3492.75 215.219   2
   7   9   1 3752.04 203.575   2
   7   9   1 4065.19 250.252   1
   7   9   2 135.117 64.6230   2
   7   9   2-18.3990 49.1148   1
   7   9   3 637.054 107.786   1
   7   9   3 604.254 99.8800   2
   7   9   4 1617.12 156.425   2
   7   9   4 1435.76 147.458   1
  -7  10  12 365.101 132.482   2
  -7  10  11 4643.70 355.487   2
  -7  10  10 556.053 131.739   2
  -7  10   9 266.637 86.5331   2
  -7  10   8 10542.3 419.657   2
   7 -10  -7 813.642 122.504   1
  -7  10   7 693.099 108.150   2
   7 -10  -6 99.6152 61.2211   1
  -7  10   6 39.6464 38.4236   2
  -7 -10   5 3956.46 229.657   2
   7 -10  -5 4281.98 247.859   1
  -7  10   5 4278.98 192.215   2
   7 -10  -4 6434.62 300.543   1
  -7 -10   4 6464.10 287.691   2
  -7  10   4 6173.83 196.570   2
  -7  10   3 1885.07 94.8710   2
  -7 -10   3 2092.65 164.981   2
   7 -10  -3 2225.65 184.314   1
  -7 -10   2 1452.26 140.992   2
   7 -10  -2 1518.45 159.369   1
   7  10  -1 4724.47 232.361   2
  -7 -10   1 4894.94 250.112   2
   7 -10  -1 4872.51 287.168   1
   7  10   0 2300.70 168.149   2
  -7 -10   0 2385.00 180.125   2
   7  10   1 253.513 69.4440   2
  -7 -10  -1 332.651 76.2146   2
   7  10   1 258.873 80.6143   1
   7  10   2 6227.08 285.500   2
   7  10   2 6764.88 322.726   1
   7  10   3 681.848 105.230   1
   7  10   3 425.937 89.7126   2
   7  10   4 135.532 64.1637   2
  -7  11  11 600.727 139.885   2
  -7  11  10 1358.90 189.376   2
  -7  11   9 7709.45 389.976   2
  -7  11   8 2304.09 196.541   2
   7 -11  -8 2699.14 211.017   1
   7 -11  -7 728.127 113.275   1
  -7  11   7 779.039 113.585   2
   7 -11  -6 926.887 124.611   1
  -7  11   6 1261.99 125.992   2
  -7  11   5 836.578 91.9531   2
   7 -11  -5 1117.44 130.591   1
   7 -11  -4 5805.38 291.457   1
  -7  11   4 5822.17 202.594   2
  -7 -11   4 5796.59 284.632   2
   7 -11  -3 2337.37 191.543   1
  -7  11   3 2391.85 115.219   2
  -7 -11   3 2415.66 183.226   2
  -7 -11   2 4523.49 253.166   2
   7 -11  -2 4743.08 277.666   1
   7  11  -1 333.016 74.5213   2
   7 -11  -1 239.496 83.2081   1
  -7 -11   1 235.442 69.0286   2
   7  11   0 1330.19 132.980   2
  -7 -11   0 1400.30 145.320   2
   7  11   1 4472.25 239.930   2
   7  11   2 438.663 87.1390   2
   7  11   3 2712.75 204.184   2
   7  11   4 1756.45 174.139   2
  -7  12  11 2411.56 255.543   2
  -7  12  10 4675.54 329.882   2
  -7  12   9-13.5879 56.0675   2
  -7  12   8 1302.66 156.982   2
   7 -12  -8 1419.14 154.488   1
  -7  12   7 2049.70 171.365   2
   7 -12  -7 2067.20 179.328   1
   7 -12  -6 653.748 105.550   1
  -7  12   6 489.089 88.5356   2
   7 -12  -5 3078.09 214.665   1
  -7  12   5 2759.69 162.277   2
   7 -12  -4 8957.94 362.034   1
  -7  12   4 8960.55 260.775   2
   7 -12  -4 9099.41 296.869   2
   7 -12  -3 1398.34 150.444   1
  -7  12   3 1521.17 101.178   2
   7 -12  -3 1475.55 106.460   2
  -7 -12   3 1584.90 158.809   2
   7 -12  -2 2268.50 113.762   2
  -7 -12   2 2067.52 184.413   2
   7 -12  -2 2630.98 213.019   1
   7  12  -1 2808.71 195.725   2
   7 -12  -1 2247.74 93.1032   2
  -7 -12   1 2740.10 206.703   2
  -7 -12   0 1062.61 131.707   2
   7  12   0 1074.83 127.929   2
   7  12   1 1275.79 142.514   2
   7  12   2 4115.19 248.808   2
   7  12   3 878.172 133.406   2
   7  12   4 885.678 130.149   2
  -7  13  11 152.245 84.2531   2
  -7  13  10 363.429 119.410   2
  -7  13   9 5495.61 335.479   2
   7 -13  -8 367.557 86.6435   1
  -7  13   8 168.468 73.4132   2
  -7  13   7 596.383 103.788   2
   7 -13  -7 740.460 115.456   1
   7 -13  -6 3607.00 229.028   1
  -7  13   6 3470.23 207.976   2
   7 -13  -5 4022.16 248.452   1
  -7  13   5 3770.06 195.437   2
   7 -13  -5 3867.06 225.041   2
   7 -13  -4 176.144 73.5809   1
  -7  13   4 205.255 56.8720   2
   7 -13  -4 265.702 66.0183   2
   7 -13  -3 9546.26 387.720   1
  -7  13   3 9153.80 255.574   2
   7 -13  -3 9795.91 290.721   2
   7 -13  -2 810.267 125.058   1
   7 -13  -2 922.496 83.1656   2
   7  13  -1 1.11649 55.0090   2
   7  13   0 2673.30 201.681   2
   7  13   1 2648.16 198.482   2
   7  13   2 16.2246 49.5929   2
   7  13   3 1955.54 183.258   2
   7  13   4 601.930 119.181   2
  -7  14  11 116.249 96.7578   2
  -7  14  10 3002.62 269.451   2
  -7  14   9 1701.96 195.779   2
  -7  14   8 2647.92 220.446   2
   7 -14  -8 3107.59 227.249   1
  -7  14   7 2203.16 188.252   2
   7 -14  -7 2134.94 185.271   1
   7 -14  -6-97.1623 48.1653   1
  -7  14   6 19.4070 45.9903   2
   7 -14  -5 1529.58 157.841   1
  -7  14   5 1247.19 119.872   2
   7 -14  -5 1325.40 140.793   2
   7 -14  -4 5961.67 304.825   1
  -7  14   4 6028.38 235.489   2
   7 -14  -4 6363.74 275.465   2
   7 -14  -3 113.572 77.1219   1
  -7  14   3 59.4032 40.6645   2
   7 -14  -3 51.9485 48.2749   2
   7 -14  -2 2603.12 219.691   1
   7  14  -1 1124.01 140.047   2
   7  14   0 1119.47 135.587   2
   7  14   1 373.658 88.5780   2
   7  14   2 3384.57 237.502   2
   7  14   3 1030.68 144.460   2
   7  14   4 799.050 129.528   2
  -7  15  11 265.161 112.237   2
  -7  15  10 792.520 148.471   2
  -7  15   9 2971.40 252.315   2
   7 -15  -8 293.496 86.2486   1
  -7  15   8 135.785 74.3485   2
  -7  15   7 1758.07 172.913   2
   7 -15  -7 1868.09 174.341   1
   7 -15  -6 1355.65 146.076   1
  -7  15   6 1197.13 127.566   2
   7 -15  -5 4123.28 251.236   1
  -7  15   5 3583.62 202.490   2
   7 -15  -5 4768.88 270.077   2
   7 -15  -4 70.5390 55.8299   1
  -7  15   4 54.3549 49.0637   2
  -7  15   3 3013.75 166.909   2
   7 -15  -3 3021.94 227.470   1
   7 -15  -2 663.998 126.887   1
   7  15  -1 290.749 80.3611   2
   7  15   0 1144.14 148.590   2
   7  15   1 4564.76 282.508   2
   7  15   2 170.234 68.8539   2
   7  15   3 553.229 110.343   2
   7  15   4 484.843 110.967   2
  -7  16  10 766.441 148.864   2
  -7  16   9 150.834 74.8294   2
  -7  16   8 6663.16 354.096   2
   7 -16  -8 6222.95 313.189   1
   7 -16  -7 536.007 106.146   1
  -7  16   7 596.487 110.004   2
  -7  16   6 477.493 90.9925   2
   7 -16  -6 470.817 96.6382   1
  -7  16   5 391.532 80.2486   2
   7 -16  -5 267.809 80.5425   1
   7 -16  -4 2592.78 208.072   1
  -7  16   4 2276.15 160.173   2
   7 -16  -3 64.6633 68.3259   1
  -7  16   3 73.3080 53.1900   2
   7 -16  -2 3208.03 255.126   1
   7  16  -1 411.816 96.4019   2
   7  16   0 1055.63 137.600   2
   7  16   1 83.5793 67.1588   2
   7  16   2 3762.89 267.522   2
   7  16   3 113.752 73.8638   2
   7  16   4 124.013 79.4091   2
  -7  17  10 647.468 143.475   2
  -7  17   9 2129.59 222.071   2
  -7  17   8 461.961 110.922   2
  -7  17   7 2247.28 193.395   2
   7 -17  -7 1801.12 172.055   1
  -7  17   6 273.174 80.9168   2
   7 -17  -6 102.372 67.2658   1
   7 -17  -5 4096.77 263.666   1
  -7  17   5 3669.86 217.421   2
   7 -17  -4 551.007 112.561   1
  -7  17   4 461.653 79.9452   2
  -7  17   3 2563.15 169.281   2
   7 -17  -3 2614.54 222.995   1
   7 -17  -2 863.079 140.309   1
   7  17  -1 418.539 101.342   2
   7  17   0 181.116 86.0361   2
   7  17   1 3183.34 248.077   2
   7  17   2 333.584 99.0983   2
   7  17   3 600.854 124.920   2
  -7  18  10 1420.38 195.941   2
  -7  18   9 498.337 124.421   2
  -7  18   8 4131.57 282.254   2
   7 -18  -7 107.331 71.5417   1
  -7  18   7 101.750 63.7838   2
  -7  18   6-28.3569 51.5094   2
   7 -18  -6-15.0511 51.9560   1
  -7  18   5 167.560 60.8883   2
   7 -18  -5 217.241 74.5523   1
   7 -18  -4 3691.91 255.855   1
  -7  18   4 4057.78 223.324   2
   7 -18  -3 172.052 76.3367   1
   7 -18  -2 1894.36 204.996   1
   7  18  -1 261.149 89.5000   2
   7  18   0 761.848 133.889   2
   7  18   1 94.7971 69.3565   2
   7  18   2 3279.59 260.797   2
   7  18   3 148.877 92.1058   2
  -7  19   9 2382.99 235.900   2
  -7  19   8 137.631 78.6824   2
  -7  19   7 1081.06 145.508   2
  -7  19   6 98.7870 66.6499   2
   7 -19  -6 190.923 79.6041   1
   7 -19  -5 1290.09 155.935   1
  -7  19   5 1358.93 144.420   2
   7 -19  -4 174.471 69.8934   1
  -7  19   4 205.280 67.3173   2
   7 -19  -3 5725.30 335.026   1
   7  19  -1 95.3057 70.3540   2
   7  19   0 60.2517 73.5322   2
   7  19   1 792.939 136.513   2
   7  19   2-47.8830 56.3940   2
   7  19   3 3577.27 286.329   2
  -7  20   9 137.203 78.2767   2
  -7  20   8 1448.20 176.918   2
  -7  20   7 50.0026 55.1180   2
  -7  20   6 23.3506 48.8443   2
   7 -20  -6 35.3886 53.7154   1
  -7  20   5 89.0483 56.9327   2
   7 -20  -5-20.3157 51.3292   1
   7 -20  -4 2726.92 228.676   1
   7 -20  -3 69.2504 56.4437   1
   7  20  -1 76.0238 67.1207   2
   7  20   0 959.355 154.686   2
   7  20   1 123.196 75.8925   2
   7  20   2 2740.36 253.568   2
  -7  21   8 335.793 107.888   2
  -7  21   7 298.850 93.2947   2
   7 -21  -5 1785.79 184.909   1
   7 -21  -4 536.592 111.365   1
   7 -21  -3 3041.11 256.337   1
   7  21  -1 188.696 87.2017   2
   7  21   0 288.458 92.9834   2
   7  21   1 1359.28 185.851   2
   7 -22  -4 3245.86 256.804   1
   7 -22  -3 463.008 110.285   1
   7  22  -1 8.25654 61.1533   2
   7 -23  -4 122.792 78.5342   1
   7 -23  -3 187.095 87.3063   1
   7 -23  -2 105.826 82.9269   1
   7 -24  -3 208.437 89.5420   1
  -8   0  12 610.590 152.691   2
  -8   0  11 30.1562 69.4489   2
  -8   0  10 7336.49 403.878   2
  -8   0   9-65.2770 72.3381   2
  -8   0   8 4672.62 277.232   2
  -8   0   7-37.7099 53.6183   2
   8   0  -6 338.425 99.3786   1
  -8   0   6 282.053 71.3588   2
  -8   0   5-13.3869 30.9178   2
  -8   0   5 17.5116 37.2214   2
   8   0  -5-28.7623 56.7006   1
  -8   0   4 11603.4 220.434   2
  -8   0   4 12887.6 250.758   2
   8   0  -4 12792.2 449.505   1
   8   0  -3 73.3594 69.0323   1
   8   0  -2 130.616 66.0767   1
   8   0  -1 37.5749 61.4943   1
   8   0   0 858.472 130.639   1
   8   0   1 156.293 69.7313   1
   8   0   2 5382.19 309.778   1
   8   0   3 191.116 85.3352   1
   8   0   4 79.7325 62.3929   1
   8   0   5 28.7434 58.6845   1
  -8   1  12 598.718 141.643   2
  -8  -1  12 714.722 150.956   2
  -8   1  11 2308.29 243.415   2
  -8  -1  11 2361.54 247.679   2
  -8   1  10 96.0356 72.1624   2
  -8  -1  10 137.166 84.5205   2
  -8   1   9 4841.89 305.303   2
  -8  -1   9 5576.10 331.314   2
  -8   1   8 40.5915 57.8054   2
  -8  -1   8 147.970 70.1477   2
  -8   1   7 864.186 117.469   2
  -8  -1   7 1020.80 128.310   2
   8  -1  -6 76.0996 68.9864   1
  -8   1   6 14.1510 40.0417   2
  -8   1   5 3723.60 153.253   2
  -8  -1   5 3835.23 164.618   2
  -8   1   5 3962.74 172.113   2
   8  -1  -5 3868.38 256.203   1
   8   1  -5 3863.67 260.485   1
   8   1  -4 79.1807 68.6247   1
  -8   1   4 97.7149 27.2212   2
  -8   1   4 82.5752 25.9669   2
  -8  -1   4 165.876 41.3384   2
   8  -1  -4 108.743 67.6060   1
   8  -1  -3 15194.4 483.588   1
   8   1  -3 16196.1 505.151   1
   8   1  -2 933.575 128.732   1
   8  -1  -2 1154.23 142.368   1
   8   1  -1 649.701 112.914   1
   8  -1  -1 631.074 112.385   1
   8  -1   0 1793.33 181.065   1
   8   1   0 1545.70 166.039   1
   8  -1   1 3263.68 238.852   1
   8   1   1 3514.93 245.540   1
   8  -1   2 301.206 93.4502   1
   8   1   2 227.651 78.1662   1
   8  -1   3 3410.77 257.748   1
   8   1   3 3633.96 266.072   1
   8  -1   4 172.323 79.9290   1
   8   1   4 100.783 64.9896   1
   8  -1   5 1096.19 159.076   1
   8   1   5 1179.66 162.121   1
  -8   2  12 236.199 114.535   2
  -8  -2  12 138.418 86.1776   2
  -8   2  11 328.702 97.5097   2
  -8  -2  11 163.445 80.3584   2
  -8   2  10 8158.63 415.526   2
  -8  -2  10 8051.70 425.648   2
  -8   2   9 852.519 139.908   2
  -8  -2   9 848.418 144.143   2
  -8   2   8 2966.54 219.818   2
  -8   2   7 51.8514 49.3864   2
  -8   2   6 993.337 107.318   2
   8  -2  -6 785.615 132.055   1
  -8   2   5 3631.74 159.583   2
  -8  -2   5 3031.94 156.497   2
   8  -2  -5 3081.63 229.227   1
   8   2  -5 3305.34 251.404   1
  -8   2   4 8344.85 143.759   2
  -8  -2   4 8981.24 228.900   2
   8  -2  -4 9728.41 390.173   1
  -8   2   4 7614.78 144.476   2
   8   2  -4 9203.70 394.793   1
   8  -2  -3 1135.96 139.094   1
  -8  -2   3 884.927 58.9355   2
   8   2  -3 1149.10 144.228   1
   8   2  -2 782.064 118.761   1
   8  -2  -2 856.443 125.418   1
   8   2  -1 314.791 86.7326   1
   8  -2  -1 347.643 88.1284   1
   8  -2   0 7911.94 362.565   1
   8   2   0 7666.70 348.993   1
   8  -2   1 270.683 97.4830   1
   8   2   1 123.671 81.2051   1
   8  -2   2 4202.05 281.500   1
   8   2   2 4397.59 277.286   1
   8  -2   3 570.684 123.623   1
   8   2   3 408.702 98.9460   1
   8  -2   4 64.1616 51.2917   1
   8   2   4 34.9631 64.0008   1
   8  -2   5 187.012 82.0207   1
   8   2   5 68.0192 63.6218   1
  -8   3  12 435.567 127.306   2
  -8  -3  12 89.3764 78.0967   2
  -8   3  11 807.123 144.270   2
  -8  -3  11 819.513 162.727   2
  -8   3  10-53.4447 66.1824   2
  -8  -3  10-95.3124 73.9876   2
  -8   3   9 9013.54 405.360   2
  -8   3   8 661.460 118.586   2
   8  -3  -7 372.043 101.385   1
  -8   3   7 509.292 92.7763   2
  -8  -3   6 404.723 72.0559   2
  -8   3   6 564.398 85.0656   2
   8  -3  -6 501.852 100.882   1
   8  -3  -5 11402.0 428.453   1
  -8   3   5 11995.1 275.692   2
   8  -3  -4 117.129 68.6141   1
  -8   3   4 9.63939 8.05452   2
   8   3  -4-92.1918 73.4447   1
  -8  -3   4 44.3039 38.2535   2
  -8   3   4-15.5614 9.56726   2
   8  -3  -3 4065.76 252.557   1
  -8  -3   3 3360.47 129.784   2
   8   3  -3 3734.72 253.505   1
   8  -3  -2 1157.71 142.843   1
   8   3  -2 1161.40 143.501   1
  -8  -3   2 877.095 59.4261   2
   8   3  -1-28.4704 51.6362   1
   8  -3  -1 31.5271 56.7989   1
  -8  -3   1 18.7745 15.5747   2
   8   3   0 79.7998 58.0769   1
   8  -3   0 132.648 76.4964   1
   8  -3   1 8602.24 393.636   1
   8   3   1 8733.89 377.570   1
   8  -3   2 305.991 100.954   1
   8   3   2 17.7015 62.1118   1
   8  -3   3 1385.83 177.861   1
   8   3   3 1071.21 143.103   1
   8  -3   4 159.510 81.4941   1
   8   3   4 235.879 85.0866   1
   8  -3   5 449.182 126.925   1
   8   3   5 573.697 114.869   1
  -8   4  12 10.9609 64.7859   2
  -8  -4  12 12.9157 102.741   2
  -8   4  11 59.6836 79.1610   2
  -8  -4  11-47.1854 69.9451   2
  -8   4  10 5086.89 340.619   2
  -8   4   9 649.787 132.569   2
  -8   4   8 4426.06 268.337   2
  -8  -4   7 1342.53 141.364   2
  -8   4   7 949.353 111.950   2
   8  -4  -7 1262.82 162.281   1
  -8  -4   6 8542.67 300.738   2
   8  -4  -6 8601.62 381.202   1
  -8   4   6 9555.76 299.510   2
  -8   4   5 683.837 66.0104   2
   8  -4  -5 887.731 133.168   1
  -8  -4   4 3137.84 154.724   2
   8  -4  -4 3472.44 238.202   1
   8   4  -4 3376.18 249.972   1
  -8  -4   3 299.545 51.7350   2
   8   4  -3 348.194 97.3056   1
   8  -4  -3 208.698 73.2278   1
   8  -4  -2 2440.51 202.028   1
   8   4  -2 2059.62 186.426   1
  -8  -4   2 1798.20 98.2551   2
   8  -4  -1 3651.30 249.347   1
  -8  -4   1 3087.19 125.088   2
   8   4  -1 3638.40 245.725   1
   8  -4   0 3462.63 247.098   1
   8   4   0 3366.42 234.884   1
   8   4   1 165.995 82.3719   1
   8   4   1 50.1152 25.0956   2
   8  -4   1 117.299 76.3855   1
   8  -4   2 5633.44 332.127   1
   8   4   2 5198.98 297.407   1
[truncated: 1,103,379 more chars]
